# Supplementary material for: Distribution and diversity of eukaryotic microalgae in Kuwait waters assessed using 18S rRNA gene sequencing
Source: PLoS One. 2021 Apr 26;16(4):e0250645. doi: 10.1371/journal.pone.0250645 (PMC8075240; doi:10.1371/journal.pone.0250645)
Supplement: S1 File — (XLS) [file pone.0250645.s014.xls]

## Sheet: Eukaryotes_Count
Eukaryotes	KS3	KS18	KW3	KW18	KSA	KSB	KWA	KWB	KS6	KSC	KW6	KWC
SAR	11664	16728	13385	18259	16548	21414	20214	16541	6449	26038	18138	25470
Archaeplastida	76	2198	494	4356	282	666	2236	152	49	36	4279	317
Amoebozoa	0	3	0	0	2	0	0	0	0	0	0	0
Centrohelida	0	0	0	0	3	0	6	0	0	0	0	0
Cryptophyceae	0	0	0	0	0	0	7	0	0	0	0	0
Incertae Sedis	0	0	0	0	0	0	4	0	0	0	0	0
Opisthokonta	12314	11308	16693	7756	8193	5212	8145	11287	19525	4805	10525	837
Unclassified	0	60	102	0	71	51	192	99	0	0	250	0

## Sheet: Eukaryotes_Abundance
Eukaryotes	KS3	KS18	KW3	KW18	KSA	KSB	KWA	KWB	KS6	KSC	KW6	KWC
SAR	48.4909	55.2134	43.6363	60.1199	65.9309	78.3162	65.6213	58.9088	24.7819	84.3227	54.6457	95.6656
Archaeplastida	0.315956	7.25484	1.61048	14.3426	1.12355	2.43572	7.2588	0.54133	0.188295	0.116584	12.8917	1.19066
Amoebozoa	0	0.00990197	0	0	0.00796844	0	0	0	0	0	0	0
Centrohelida	0	0	0	0	0.0119527	0	0.019478	0	0	0	0	0
Cryptophyceae	0	0	0	0	0	0	0.0227243	0	0	0	0	0
Incertae Sedis	0	0	0	0	0	0	0.0129853	0	0	0	0	0
Opisthokonta	51.1931	37.3238	54.4207	25.5375	32.6427	19.0616	26.4414	40.1973	75.0298	15.5607	31.7094	3.14378
Unclassified	0	0.198039	0.332529	0	0.28288	0.186519	0.623296	0.352577	0	0	0.753194	0
