# Supplementary material for: Distribution and diversity of eukaryotic microalgae in Kuwait waters assessed using 18S rRNA gene sequencing
Source: PLoS One. 2021 Apr 26;16(4):e0250645. doi: 10.1371/journal.pone.0250645 (PMC8075240; doi:10.1371/journal.pone.0250645)
Supplement: S2 File — (XLS) [file pone.0250645.s015.xls]

## Sheet: SILVA_Level3_Count
Algal taxa	KS3	KS18	KW3	KW18	KSA	KSB	KWA	KWB	KS6	KSC	KW6	KWC
Dinoflagellata	9028	8013	5995	1365	530	3196	3928	7191	2574	13724	4617	23602
Ochrophyta	2453	822	2419	1436	4569	16733	435	4202	3842	12244	6624	1733
Protalveolata	128	1431	1053	5664	10	104	130	87	30	23	3063	46
Chlorophyta	73	1297	170	4277	282	614	2183	69	33	36	591	317
Charophyta	0	135	324	0	0	28	53	83	16	0	3688	0
Porphyridiophyceae	3	766	0	79	0	24	0	0	0	0	0	0
Total count	11685	12464	9961	12821	5391	20699	6729	11632	6495	26027	18583	25698

## Sheet: SILVA_Level3_Abundance
Algal taxa	KS3	KS18	KW3	KW18	KSA	KSB	KWA	KWB	KS6	KSC	KW6	KWC
Dinoflagellata	77.2614	64.2892	60.1847	10.6466	9.8312	15.4404	58.3742	61.8208	39.6305	52.7299	24.8453	91.8437
Ochrophyta	20.9927	6.59499	24.2847	11.2004	84.7524	80.8397	6.46456	36.1245	59.1532	47.0435	35.6455	6.74372
Protalveolata	1.09542	11.4811	10.5712	44.1775	0.185494	0.50244	1.93194	0.747937	0.461894	0.0883698	16.4828	0.179002
Chlorophyta	0.624733	10.406	1.70666	33.3593	5.23094	2.96633	32.4417	0.593191	0.508083	0.138318	3.18033	1.23356
Charophyta	0	1.08312	3.25269	0	0	0.135272	0.787636	0.713549	0.246343	0	19.8461	0
Porphyridiophyceae	0.0256739	6.1457	0	0.616177	0	0.115948	0	0	0	0	0	0

## Sheet: SILVA_Level4_Count
Algal subgroups/classes	KS3	KS18	KW3	KW18	KSA	KSB	KWA	KWB	KS6	KSC	KW6	KWC
Dinophyceae	9028	7950	5995	1357	530	3196	3928	7191	2571	13724	4606	23602
Diatomea	2453	818	2342	1433	4510	16724	372	4045	3842	12244	6461	1733
Syndiniales	126	1425	1041	5631	10	93	55	82	30	23	3056	43
Trebouxiophyceae	38	173	113	67	194	259	2068	64	4	0	390	0
Prasinophytae	0	245	23	426	0	8	6	3	23	36	26	0
Clade VII	10	548	34	3784	0	0	30	0	0	0	115	0
Chlorodendrophyceae	25	40	0	0	18	183	4	0	6	0	4	0
Ulvophyceae	0	0	0	0	0	0	0	0	0	0	53	317
Chlorophyceae	0	0	0	0	0	164	52	0	0	0	0	0
Clade IX	0	287	0	0	0	0	0	0	0	0	0	0
Phragmoplastophyta	0	135	324	0	0	28	53	83	16	0	3688	0
Porphyridium	3	766	0	79	0	24	0	0	0	0	0	0
Total count	11683	12387	9872	12777	5262	20679	6568	11468	6492	26027	18399	25695

## Sheet: SILVA_Level4_Abundance
Algal subgroups/classes	KS3	KS18	KW3	KW18	KSA	KSB	KWA	KWB	KS6	KSC	KW6	KWC
Dinophyceae	77.2747	64.1802	60.7273	10.6206	10.0722	15.4553	59.8051	62.7049	39.6026	52.7299	25.034	91.8544
Diatomea	20.9963	6.6037	23.7237	11.2155	85.7089	80.8743	5.66382	35.2721	59.1805	47.0435	35.116	6.7445
Syndiniales	1.07849	11.504	10.545	44.0714	0.190042	0.449732	0.837393	0.715033	0.462107	0.0883698	16.6096	0.167348
Trebouxiophyceae	0.325259	1.39663	1.14465	0.52438	3.68681	1.25248	31.486	0.558075	0.0616143	0	2.11968	0
Prasinophytae	0	1.97788	0.232982	3.33412	0	0.0386866	0.091352	0.0261597	0.354282	0.138318	0.141312	0
Clade VII	0.0855945	4.42399	0.344408	29.6157	0	0	0.45676	0	0	0	0.625034	0
Chlorodendrophyceae	0.213986	0.322919	0	0	0.342075	0.884956	0.0609013	0	0.0924214	0	0.0217403	0
Ulvophyceae	0	0	0	0	0	0	0	0	0	0	0.288059	1.2337
Chlorophyceae	0	0	0	0	0	0.793075	0.791717	0	0	0	0	0
Clade IX	0	2.31695	0	0	0	0	0	0	0	0	0	0
Phragmoplastophyta	0	1.08985	3.28201	0	0	0.135403	0.806943	0.723753	0.246457	0	20.0446	0
Porphyridium	0.0256783	6.1839	0	0.618299	0	0.11606	0	0	0	0	0	0
