# Supplementary material for: Distribution and diversity of eukaryotic microalgae in Kuwait waters assessed using 18S rRNA gene sequencing
Source: PLoS One. 2021 Apr 26;16(4):e0250645. doi: 10.1371/journal.pone.0250645 (PMC8075240; doi:10.1371/journal.pone.0250645)
Supplement: S3 File — (XLS) [file pone.0250645.s016.xls]

## Sheet: Microbial_Euk_Samples_Count
SILVA classification level D6	KS18-1	KS18-2	KS18-3	KS18	KS3-1	KS3-2	KS3-3	KS3	KS6-1	KS6-2	KS6-3	KS6	KSA1	KSA2	KSA3	KSA	KSB1	KSB2	KSB3	KSB	KSC1	KSC2	KSC3	KSC	KW18-1	KW18-2	KW18-3	KW18	KW3-1	KW3-2	KW3-3	KW3	KW6-1	KW6-2	KW6-3	KW6	KWA1	KWA2	KWA3	KWA	KWB1	KWB2	KWB3	KWB	KWC1	KWC2	KWC3	KWC	Total count
Ambiguous_taxa	58	466	75	599	3	0	0	3	0	0	0	0	2539	2380	2359	7278	0	0	9	9	0	0	0	0	670	440	587	1697	192	374	420	986	26	198	120	344	33	14	43	90	203	390	223	816	0	0	3	3	23647
Embryophyta	44	31	60	135	0	0	0	0	0	4	12	16	0	0	0	0	14	10	4	28	0	0	0	0	0	0	0	0	0	6	318	324	3249	434	5	3688	9	19	25	53	83	0	0	83	0	0	0	0	8654
Tetraselmis	19	0	21	40	13	0	12	25	0	2	4	6	0	8	10	18	9	111	63	183	0	0	0	0	0	0	0	0	0	0	0	0	0	0	4	4	0	0	4	4	0	0	0	0	0	0	0	0	560
Sphaeroplea	0	0	0	0	0	0	0	0	0	0	0	0	0	0	0	0	0	0	0	0	0	0	0	0	0	0	0	0	0	0	0	0	0	0	0	0	0	0	28	28	0	0	0	0	0	0	0	0	56
prasinophyte sp. RCC2339 (clade VIIB2)	0	0	3	3	0	0	0	0	0	0	0	0	0	0	0	0	0	0	0	0	0	0	0	0	0	0	0	0	0	0	0	0	0	0	0	0	0	0	0	0	0	0	0	0	0	0	0	0	6
Bathycoccus	0	0	0	0	0	0	0	0	0	0	0	0	18	16	20	54	0	0	0	0	0	0	0	0	0	0	0	0	0	0	0	0	0	3	0	3	3	0	4	7	0	0	0	0	0	0	0	0	128
Micromonas	0	0	0	0	0	0	0	0	0	0	0	0	0	0	0	0	0	0	0	0	0	0	0	0	0	0	0	0	0	0	0	0	0	0	0	0	0	0	8	8	0	0	2	2	0	0	0	0	20
Prasinopapilla	98	57	70	225	0	0	0	0	0	4	19	23	0	0	0	0	3	0	0	3	14	13	9	36	0	0	0	0	14	0	9	23	10	16	0	26	3	0	0	3	0	0	3	3	0	0	0	0	684
Pterosperma	10	0	0	10	0	0	0	0	0	0	0	0	0	0	0	0	0	5	0	5	0	0	0	0	0	0	0	0	0	0	0	0	0	0	0	0	0	0	0	0	0	0	0	0	0	0	0	0	30
Ulva	0	0	0	0	0	0	0	0	0	0	0	0	0	0	0	0	0	0	0	0	0	0	0	0	0	0	0	0	0	0	0	0	24	13	16	53	0	0	0	0	0	0	0	0	115	111	91	317	423
Diaphanoeca	0	0	0	0	0	0	0	0	0	0	0	0	3	0	0	3	0	0	0	0	0	0	0	0	0	0	0	0	0	0	0	0	0	0	0	0	0	0	0	0	0	0	0	0	0	0	0	0	6
Marine Ichthyosporeans 1	3	4	0	7	0	0	0	0	0	0	0	0	0	0	0	0	0	0	0	0	0	0	0	0	0	0	0	0	0	0	0	0	0	0	0	0	0	0	0	0	0	0	0	0	0	0	0	0	14
Pseudoperkinsus	0	0	0	0	0	0	0	0	0	0	0	0	0	0	0	0	0	0	0	0	0	0	0	0	0	0	0	0	0	0	0	0	0	0	0	0	0	123	260	383	0	0	0	0	0	0	0	0	766
uncultured eukaryote	98	61	180	339	2	0	0	2	0	0	0	0	0	6	0	6	11	7	11	29	0	0	0	0	40	54	4	98	0	0	0	0	0	11	3	14	17	11	41	69	3	0	0	3	0	0	0	0	1120
Annelida	0	0	0	0	0	0	0	0	29	26	19	74	38	5	8	51	0	0	0	0	77	484	52	613	8	7	17	32	28	10	8	46	3	8	6	17	0	19	12	31	0	0	0	0	28	6	0	34	1762
Arthropoda	6525	1765	1727	10017	3657	3838	4307	11802	5106	4225	3229	12560	488	701	63	1252	1752	689	1900	4341	1250	1152	1449	3851	1493	3310	1367	6170	845	2054	1251	4150	574	2508	4729	7811	79	34	129	242	359	1225	213	1797	64	338	49	451	128437
Brachiopoda	0	0	0	0	0	0	0	0	0	0	0	0	0	0	0	0	0	0	0	0	0	0	0	0	4	0	8	12	52	30	61	143	19	24	83	126	7	0	12	19	16	16	14	46	51	7	35	93	785
Chaetognatha	0	0	0	0	0	0	0	0	0	0	0	0	0	0	0	0	10	0	9	19	0	0	6	6	0	0	49	49	0	4	7	11	0	0	12	12	0	0	0	0	0	0	0	0	0	0	0	0	194
Chordata	11	4	19	34	0	0	0	0	0	0	0	0	0	0	0	0	0	0	2	2	0	0	0	0	0	0	3	3	0	4	16	20	0	0	12	12	0	0	7	7	0	0	0	0	0	0	0	0	156
Echinodermata	0	0	0	0	0	0	0	0	0	0	0	0	0	0	0	0	0	0	0	0	0	0	0	0	13	0	0	13	0	0	6	6	0	0	0	0	0	0	0	0	0	0	0	0	0	0	0	0	38
Gastrotricha	0	0	0	0	0	0	0	0	0	0	0	0	0	0	0	0	0	0	0	0	0	0	0	0	0	0	0	0	0	0	0	0	0	0	0	0	82	163	87	332	0	0	0	0	0	0	0	0	664
Mollusca	35	11	0	46	110	366	36	512	1056	2077	3671	6804	2177	2397	2015	6589	22	0	0	22	72	148	93	313	527	32	13	572	0	0	0	0	0	0	0	0	0	0	13	13	0	0	0	0	9	4	0	13	29755
Nematoda	0	0	0	0	0	0	0	0	0	0	0	0	0	0	13	13	167	29	56	252	0	0	0	0	0	0	0	0	85	79	0	164	8	14	26	48	199	284	58	541	2	39	59	100	124	57	65	246	2482
Nemertea	0	0	0	0	0	0	0	0	0	0	0	0	40	0	0	40	0	0	0	0	0	0	0	0	0	0	0	0	0	0	0	0	0	0	0	0	0	0	0	0	0	0	0	0	0	0	0	0	80
Rotifera	0	0	0	0	0	0	0	0	0	0	8	8	0	0	0	0	0	5	0	5	6	8	6	20	0	0	2	2	9	0	0	9	47	31	10	88	12	0	0	12	115	76	31	222	0	0	0	0	732
Scalidophora	0	0	0	0	0	0	0	0	0	0	0	0	0	0	0	0	0	0	0	0	0	0	0	0	0	0	0	0	0	0	0	0	0	0	0	0	0	212	45	257	0	0	0	0	0	0	0	0	514
Anthozoa	0	0	0	0	0	0	0	0	0	0	3	3	0	0	13	13	0	0	0	0	0	0	0	0	0	0	0	0	0	12	0	12	0	0	0	0	0	0	0	0	0	0	0	0	0	0	0	0	56
Hydrozoa	0	0	0	0	0	0	0	0	5	20	26	51	0	0	0	0	0	0	0	0	0	0	0	0	0	0	0	0	0	0	0	0	4	6	4	14	0	9	5	14	0	0	0	0	0	0	0	0	158
Scyphozoa	0	0	0	0	0	0	0	0	0	0	0	0	0	0	0	0	0	0	0	0	0	0	0	0	0	0	0	0	0	0	0	0	0	0	0	0	6	0	0	6	0	0	0	0	0	0	0	0	12
Blastocladiomycetes	0	0	0	0	0	0	0	0	0	0	0	0	0	0	0	0	3	0	4	7	0	0	0	0	0	0	0	0	0	30	15	45	0	0	0	0	0	0	0	0	0	0	0	0	0	0	0	0	104
Chytridiomycetes	2	0	0	2	0	0	0	0	0	0	0	0	0	0	0	0	0	0	0	0	0	0	0	0	0	0	0	0	0	5	8	13	0	0	0	0	12	13	7	32	10	6	0	16	0	0	0	0	126
uncultured Chytridiomycota	0	0	0	0	0	0	0	0	0	0	0	0	0	0	0	0	0	0	0	0	0	0	0	0	0	0	0	0	0	4	0	4	0	0	0	0	41	42	66	149	2	0	9	11	0	0	0	0	328
Pezizomycotina	330	173	237	740	0	0	0	0	5	9	11	25	167	42	0	209	141	202	174	517	0	0	0	0	295	262	308	865	4220	1984	5775	11979	86	2084	184	2354	2318	1621	1877	5816	3972	2411	2690	9073	0	0	0	0	63156
Agaricomycotina	0	0	0	0	0	0	0	0	0	0	0	0	0	0	0	0	0	0	0	0	0	0	0	0	0	0	0	0	0	0	0	0	5	0	4	9	0	10	29	39	0	0	0	0	0	0	0	0	96
Pucciniomycotina	8	9	10	27	0	0	0	0	0	0	0	0	0	0	0	0	5	6	10	21	0	0	0	0	0	0	0	0	21	20	5	46	0	0	0	0	6	5	18	29	0	7	0	7	0	0	0	0	260
Ustilaginomycotina	50	54	29	133	0	0	0	0	0	0	0	0	0	0	0	0	5	9	7	21	0	0	0	0	0	0	0	0	0	0	22	22	0	13	11	24	0	0	21	21	0	0	0	0	0	0	0	0	442
Incertae Sedis	0	0	0	0	0	0	0	0	0	0	0	0	0	0	0	0	0	0	0	0	0	0	0	0	9	0	0	9	0	0	0	0	0	0	0	0	0	0	13	13	0	0	0	0	0	0	0	0	44
Eimeriorina	0	0	0	0	0	0	0	0	0	0	0	0	0	0	0	0	0	0	0	0	0	0	0	0	0	0	0	0	0	0	0	0	0	0	0	0	8	0	0	8	0	0	0	0	0	0	0	0	16
Cryptosporidium	0	0	0	0	0	0	0	0	0	0	0	0	0	0	0	0	0	0	0	0	0	0	0	0	0	0	0	0	2	0	0	2	0	0	0	0	0	0	0	0	0	0	0	0	0	0	0	0	4
Archigregarinorida	0	0	0	0	0	0	0	0	0	0	0	0	0	0	0	0	0	0	0	0	0	0	0	0	0	0	0	0	0	0	0	0	0	0	0	0	0	0	5	5	0	0	0	0	0	0	0	0	10
Eugregarinorida	0	0	0	0	0	0	0	0	0	0	0	0	0	0	0	0	0	0	0	0	0	0	0	0	0	0	0	0	0	0	0	0	0	0	0	0	0	0	12	12	0	0	0	0	0	0	0	0	24
Colpodea	34	18	2	54	0	0	0	0	0	0	0	0	0	0	0	0	0	0	0	0	0	0	0	0	0	0	3	3	37	28	28	93	0	0	0	0	0	0	0	0	0	0	0	0	0	0	0	0	300
IN2411	0	0	0	0	0	0	0	0	0	0	0	0	150	137	43	330	0	0	0	0	0	0	0	0	0	0	0	0	0	0	0	0	0	0	0	0	0	0	0	0	0	0	0	0	0	0	0	0	660
Oligohymenophorea	0	0	0	0	0	0	0	0	0	0	0	0	115	110	137	362	0	0	0	0	0	0	0	0	0	0	0	0	0	0	0	0	0	0	0	0	375	1436	328	2139	0	0	0	0	0	0	0	0	5002
Prostomatea	0	0	0	0	0	0	0	0	0	0	0	0	0	0	8	8	0	0	0	0	0	0	0	0	0	0	0	0	46	58	20	124	0	6	6	12	103	135	33	271	30	29	77	136	0	0	0	0	1102
Haptoria	0	0	0	0	0	0	0	0	0	0	0	0	0	0	0	0	0	0	0	0	0	0	0	0	0	0	3	3	159	30	0	189	50	13	7	70	62	61	11	134	114	0	5	119	27	14	14	55	1085
Choreotrichia	0	0	0	0	0	0	0	0	0	0	3	3	11	0	2	13	0	81	6	87	0	0	0	0	0	34	134	168	41	74	39	154	917	610	47	1574	2741	1719	1003	5463	290	110	442	842	0	0	0	0	16608
Hypotrichia	0	0	0	0	0	0	0	0	0	0	0	0	0	0	0	0	0	0	0	0	0	0	0	0	0	0	0	0	0	0	0	0	0	0	0	0	0	0	0	0	0	0	9	9	0	0	0	0	18
Oligotrichia	0	25	0	25	0	0	0	0	0	0	0	0	0	0	0	0	0	22	4	26	0	0	0	0	0	4	0	4	7	30	169	206	6	169	221	396	54	39	61	154	230	595	435	1260	0	0	0	0	4142
Sinophysis	6	40	29	75	21	7	14	42	0	0	4	4	0	6	0	6	0	14	19	33	0	0	0	0	108	48	221	377	44	20	4	68	126	87	162	375	0	6	0	6	85	53	62	200	37	30	26	93	2465
Gymnodinium clade	355	0	17	372	0	0	0	0	0	0	0	0	6	0	0	6	0	0	0	0	0	0	0	0	22	6	55	83	340	471	87	898	58	122	214	394	32	11	45	88	68	61	48	177	83	52	72	207	4243
Gyrodinium	0	0	0	0	0	0	0	0	0	0	0	0	0	0	0	0	0	0	0	0	0	0	0	0	0	0	0	0	0	7	0	7	0	7	0	7	0	0	8	8	0	0	0	0	0	0	0	0	44
Suessiaceae	22	55	76	153	0	0	0	0	0	0	0	0	17	9	8	34	15	15	11	41	0	0	0	0	11	7	0	18	0	22	17	39	67	72	52	191	43	36	70	149	16	25	24	65	37	38	26	101	1481
Gonyaulacales	921	1659	3180	5760	2843	2612	2329	7784	915	940	635	2490	4	5	372	381	16	33	51	100	3806	5111	4664	13581	62	56	29	147	851	2338	811	4000	589	331	2046	2966	982	490	224	1696	1445	1021	1462	3928	7272	7556	7588	22416	108082
Peridiniales	17	0	0	17	0	0	0	0	0	0	0	0	0	10	0	10	14	0	26	40	6	29	46	81	55	250	102	407	0	99	86	185	4	0	0	4	0	0	13	13	39	10	4	53	0	0	0	0	1620
Thoracosphaeraceae	67	59	110	236	13	10	12	35	29	14	34	77	0	0	0	0	94	11	90	195	0	0	0	0	36	0	36	72	13	0	0	13	13	0	0	13	0	0	16	16	0	16	0	16	0	0	0	0	1346
Noctiluca scintillans	0	0	0	0	0	0	0	0	0	0	3	3	0	0	0	0	0	0	0	0	0	0	0	0	0	0	0	0	0	0	0	0	0	0	0	0	0	0	0	0	0	0	0	0	0	0	0	0	6
uncultured freshwater eukaryote	0	0	0	0	0	0	2	2	0	0	0	0	0	0	0	0	6	0	5	11	0	0	0	0	0	0	0	0	0	0	0	0	0	0	0	0	0	0	0	0	0	0	0	0	0	0	0	0	26
Ellobiopsis	0	6	0	6	0	0	0	0	0	0	0	0	0	0	0	0	0	0	0	0	0	0	0	0	0	0	0	0	0	0	0	0	0	0	0	0	0	0	0	0	0	0	0	0	0	0	0	0	12
Amoebophrya sp. 'Dinophysis'	0	3	0	3	0	0	0	0	0	0	0	0	0	0	0	0	0	0	0	0	0	0	0	0	0	0	0	0	0	0	0	0	0	0	0	0	0	0	0	0	0	0	0	0	0	0	0	0	6
Euduboscquella cachoni	0	0	0	0	0	0	0	0	0	0	0	0	0	0	0	0	2	0	0	2	0	0	0	0	0	0	0	0	0	0	0	0	0	0	0	0	5	0	2	7	0	0	0	0	0	0	0	0	18
uncultured marine eukaryote	9	30	25	64	0	0	0	0	0	0	0	0	0	0	0	0	0	4	0	4	0	0	0	0	0	0	8	8	0	0	0	0	0	0	0	0	0	0	0	0	0	0	0	0	0	0	0	0	152
Karlodinium veneficum	0	0	0	0	35	0	47	82	0	0	20	20	0	0	0	0	14	0	17	31	0	11	0	11	0	0	0	0	0	0	0	0	0	0	0	0	0	0	0	0	0	0	0	0	0	0	0	0	288
uncultured Duboscquella	0	0	0	0	0	0	0	0	0	0	0	0	0	0	0	0	0	0	0	0	0	0	0	0	68	81	0	149	0	0	0	0	0	0	0	0	0	0	0	0	0	0	0	0	0	0	0	0	298
uncultured ciliate	0	0	21	21	0	0	0	0	0	0	0	0	0	0	0	0	0	0	0	0	0	0	0	0	30	26	31	87	0	0	0	0	0	0	0	0	0	0	0	0	0	0	0	0	0	0	0	0	216
uncultured dinoflagellate	7	15	4	26	0	0	0	0	0	0	0	0	0	0	0	0	0	0	0	0	0	0	0	0	4	5	20	29	0	0	0	0	0	0	0	0	0	0	0	0	0	0	0	0	0	0	0	0	110
uncultured marine picoeukaryote	198	116	149	463	0	0	0	0	0	0	0	0	0	0	0	0	0	0	0	0	0	0	0	0	0	0	0	0	0	0	0	0	0	0	0	0	0	0	0	0	0	0	0	0	0	0	0	0	926
eukaryote clone OLI11023	0	0	0	0	0	0	0	0	0	0	0	0	0	0	0	0	0	0	0	0	0	0	0	0	2	0	4	6	0	0	0	0	0	0	0	0	0	0	0	0	0	0	0	0	0	0	0	0	12
uncultured Rhizaria	46	44	28	118	0	0	0	0	0	0	0	0	358	417	196	971	0	0	0	0	0	0	0	0	1823	1407	1718	4948	596	372	197	1165	1962	624	534	3120	14	23	26	63	13	39	38	90	0	0	0	0	20950
uncultured syndiniales	0	0	11	11	0	0	0	0	0	0	0	0	0	0	0	0	0	0	0	0	0	0	0	0	0	0	0	0	0	0	0	0	0	0	0	0	0	0	0	0	0	0	0	0	0	0	0	0	22
uncultured marine alveolate	0	0	0	0	0	0	0	0	0	0	0	0	0	0	0	0	0	0	0	0	0	0	0	0	0	0	0	0	0	0	0	0	0	0	0	0	0	0	4	4	0	0	0	0	0	0	0	0	8
uncultured Banisveld eukaryote	0	0	0	0	0	0	0	0	0	0	0	0	0	0	0	0	0	4	0	4	0	0	0	0	0	0	0	0	0	0	0	0	0	0	0	0	0	0	0	0	0	0	0	0	0	0	0	0	8
Massisteria marina	0	0	0	0	0	0	0	0	0	0	0	0	17	12	5	34	0	0	0	0	0	0	0	0	7	0	13	20	0	0	0	0	0	0	0	0	0	0	0	0	0	0	0	0	0	0	0	0	108
Auranticordis	0	0	0	0	0	0	0	0	0	0	0	0	0	0	0	0	0	4	0	4	0	0	0	0	0	0	0	0	0	0	0	0	0	0	0	0	9	0	11	20	0	0	0	0	0	0	0	0	48
NAMAKO-15	0	0	0	0	0	0	0	0	0	0	0	0	0	0	0	0	0	0	0	0	0	0	0	0	0	0	0	0	3	4	0	7	0	0	0	0	0	0	0	0	0	0	0	0	0	0	0	0	14
Pseudopirsonia	0	0	0	0	0	0	0	0	0	0	0	0	0	0	0	0	0	0	0	0	0	0	0	0	3	0	0	3	0	0	4	4	0	6	0	6	0	12	7	19	0	0	0	0	0	0	0	0	64
Uncultured Cercozoa	0	0	0	0	0	0	0	0	0	0	0	0	3	0	0	3	0	0	0	0	0	0	0	0	0	0	0	0	0	0	0	0	0	0	0	0	3	0	31	34	0	0	0	0	0	0	0	0	74
Euglyphida	0	0	0	0	0	0	0	0	0	0	0	0	0	0	0	0	0	0	0	0	0	0	0	0	0	5	4	9	0	7	0	7	0	0	0	0	9	5	7	21	0	2	0	2	0	0	0	0	78
Thaumatomonadida	0	0	0	0	0	0	0	0	0	0	0	0	5	0	5	10	0	2	0	2	0	0	0	0	4	0	3	7	0	0	3	3	0	0	0	0	0	0	11	11	0	3	0	3	0	0	0	0	72
Micrometopion nutans	0	0	0	0	0	0	0	0	0	0	0	0	0	2	0	2	0	0	0	0	0	0	0	0	0	0	0	0	0	0	0	0	0	0	0	0	0	0	0	0	0	0	0	0	0	0	0	0	4
Maullinia ectocarpi	0	0	0	0	0	0	0	0	0	0	0	0	0	0	0	0	0	0	0	0	0	0	0	0	0	0	0	0	0	0	0	0	0	0	0	0	0	5	0	5	0	0	0	0	0	0	0	0	10
Protaspidae	44	15	14	73	0	0	0	0	0	0	0	0	10	9	17	36	0	0	0	0	0	0	0	0	151	112	169	432	330	730	726	1786	23	659	528	1210	92	102	176	370	323	587	374	1284	0	0	0	0	10382
Ventrifissuridae	0	0	0	0	0	0	0	0	0	0	0	0	0	0	0	0	0	0	0	0	0	0	0	0	6	0	0	6	0	0	0	0	0	0	4	4	6	7	10	23	0	0	0	0	0	0	0	0	66
Ebria	0	0	0	0	0	0	0	0	0	0	0	0	0	0	0	0	0	32	0	32	0	0	0	0	5	3	5	13	0	10	0	10	0	7	0	7	0	8	4	12	0	0	0	0	0	0	0	0	148
Rotaliida	0	0	0	0	0	0	0	0	0	0	0	0	0	0	0	0	0	0	0	0	0	0	0	0	0	0	0	0	0	0	0	0	0	0	0	0	0	0	5	5	0	0	0	0	0	0	0	0	10
Labyrinthula sp. L72	0	0	0	0	0	0	0	0	0	0	0	0	0	0	0	0	0	0	2	2	0	0	0	0	0	0	0	0	0	0	0	0	0	0	0	0	0	0	0	0	0	0	0	0	0	0	0	0	4
Aplanochytrium sp. SC1-1	0	40	0	40	0	0	0	0	0	0	0	0	0	0	0	0	0	0	0	0	0	0	0	0	0	0	0	0	0	0	0	0	0	0	0	0	0	0	0	0	0	0	0	0	0	0	0	0	80
uncultured labyrinthulid	0	0	0	0	0	0	0	0	0	0	0	0	19	0	0	19	0	2	0	2	0	0	0	0	0	0	0	0	0	0	0	0	0	0	0	0	0	0	0	0	0	0	0	0	0	0	0	0	42
Oblongichytrium sp. PBS05	0	0	0	0	0	0	0	0	0	0	0	0	39	23	19	81	0	0	0	0	0	0	0	0	0	0	0	0	0	0	0	0	0	0	0	0	0	0	3	3	0	0	0	0	0	0	0	0	168
Thraustochytriidae sp. SEK 705	11	0	22	33	0	0	0	0	0	0	0	0	0	0	0	0	0	0	0	0	0	0	0	0	0	0	0	0	0	0	0	0	0	0	0	0	0	0	0	0	0	0	0	0	0	0	0	0	66
Thraustochytriidae sp. SEK 706	0	0	0	0	0	0	0	0	0	0	0	0	115	109	112	336	0	0	0	0	0	0	0	0	0	0	0	0	0	0	0	0	0	0	0	0	0	0	0	0	0	0	0	0	0	0	0	0	672
uncultured	0	4	0	4	0	0	0	0	0	0	0	0	0	0	0	0	0	0	0	0	0	0	0	0	0	0	0	0	0	0	0	0	0	0	0	0	0	0	0	0	0	0	0	0	0	0	0	0	8
Bacillariophyceae	14	42	43	99	473	648	890	2011	9	23	42	74	268	256	323	847	17	63	55	135	0	0	0	0	209	191	147	547	8	6	10	24	49	42	67	158	0	17	25	42	21	18	19	58	9	3	3	15	8005
Mediophyceae	34	136	85	255	136	119	103	358	1195	1161	955	3311	1023	1199	1050	3272	2503	3485	3071	9059	59	128	154	341	240	227	373	840	838	899	577	2314	3069	2164	1050	6283	54	85	134	273	1142	1479	1366	3987	456	624	638	1718	62304
Actinocyclus	6	46	0	52	20	15	9	44	8	6	12	26	16	10	31	57	735	135	252	1122	24	30	32	86	0	0	0	0	0	0	0	0	0	4	7	11	3	5	9	17	0	0	0	0	0	0	0	0	2830
Corethrids	0	0	0	0	0	0	0	0	0	0	0	0	8	2	4	14	0	0	0	0	0	0	0	0	0	0	0	0	0	0	0	0	0	0	0	0	0	0	0	0	0	0	0	0	0	0	0	0	28
Coscinodiscus	22	353	28	403	9	17	14	40	137	140	154	431	34	34	195	263	3149	1240	1984	6373	4885	3058	3874	11817	11	23	12	46	0	4	0	4	0	0	0	0	0	7	21	28	0	0	0	0	0	0	0	0	38810
Rhizosolenids	6	3	0	9	0	0	0	0	0	0	0	0	0	3	4	7	0	0	0	0	0	0	0	0	0	0	0	0	0	0	0	0	0	5	4	9	0	0	0	0	0	0	0	0	0	0	0	0	50
Pseudopedinella elastica	0	0	0	0	0	0	0	0	0	0	0	0	0	0	0	0	0	0	0	0	0	0	0	0	0	0	0	0	0	0	0	0	0	0	0	0	2	0	0	2	0	0	0	0	0	0	0	0	4
Nannochloropsis	0	0	0	0	0	0	0	0	0	0	0	0	0	0	0	0	0	0	0	0	0	0	0	0	0	0	0	0	0	0	0	0	5	14	26	45	0	0	0	0	0	0	0	0	0	0	0	0	90
Chattonella	0	0	0	0	0	0	0	0	0	0	0	0	0	0	0	0	0	0	0	0	0	0	0	0	0	0	0	0	0	0	0	0	0	0	0	0	5	8	21	34	0	0	3	3	0	0	0	0	74
MOCH-3	0	0	0	0	0	0	0	0	0	0	0	0	0	0	0	0	3	6	0	9	0	0	0	0	0	0	0	0	0	0	0	0	0	0	0	0	0	0	0	0	0	0	0	0	0	0	0	0	18
Unclassified	1478	4688	3402	9568	542	478	292	1312	3	7	4	14	862	872	737	2471	941	2652	972	4565	34	37	52	123	4054	3844	4519	12417	438	737	194	1369	593	533	564	1690	2130	3426	5875	11431	522	1679	1467	3668	387	275	200	862	98118
Total count	10588	10032	9677	30297	7877	8110	8067	24054	8497	8658	8868	26023	8550	8780	7769	25099	9651	8878	8814	27343	10233	10209	10437	30879	9970	10434	9967	30371	9219	10562	10893	30674	11586	10838	10768	33192	9559	10222	11023	30804	9103	9897	9079	28079	8699	9115	8810	26624	660254

## Sheet: Microbial_Euk_Samples_Abundance
SILVA classification level D6	KS18-1	KS18-2	KS18-3	KS3-1	KS3-2	KS3-3	KS6-1	KS6-2	KS6-3	KSA1	KSA2	KSA3	KSB1	KSB2	KSB3	KSC1	KSC2	KSC3	KW18-1	KW18-2	KW18-3	KW3-1	KW3-2	KW3-3	KW6-1	KW6-2	KW6-3	KWA1	KWA2	KWA3	KWB1	KWB2	KWB3	KWC1	KWC2	KWC3
Ambiguous_taxa	0.54779	4.64514	0.775034	0.0380856	0	0	0	0	0	29.6959	27.1071	30.3643	0	0	0.10211	0	0	0	6.72016	4.21698	5.88944	2.08266	3.541	3.85569	0.224409	1.82691	1.11441	0.345224	0.136959	0.390093	2.23003	3.94059	2.45622	0	0	0.0340522
Embryophyta	0.415565	0.309011	0.620027	0	0	0	0	0.0462	0.135318	0	0	0	0.145063	0.112638	0.0453823	0	0	0	0	0	0	0	0.0568074	2.91931	28.0425	4.00443	0.0464339	0.0941521	0.185874	0.226799	0.911787	0	0	0	0	0
Tetraselmis	0.179448	0	0.217009	0.165037	0	0.148754	0	0.0231	0.045106	0	0.0911162	0.128717	0.0932546	1.25028	0.714772	0	0	0	0	0	0	0	0	0	0	0	0.0371471	0	0	0.0362878	0	0	0	0	0	0
Sphaeroplea	0	0	0	0	0	0	0	0	0	0	0	0	0	0	0	0	0	0	0	0	0	0	0	0	0	0	0	0	0	0.254014	0	0	0	0	0	0
prasinophyte sp. RCC2339 (clade VIIB2)	0	0	0.0310013	0	0	0	0	0	0	0	0	0	0	0	0	0	0	0	0	0	0	0	0	0	0	0	0	0	0	0	0	0	0	0	0	0
Bathycoccus	0	0	0	0	0	0	0	0	0	0.210526	0.182232	0.257433	0	0	0	0	0	0	0	0	0	0	0	0	0	0.0276804	0	0.031384	0	0.0362878	0	0	0	0	0	0
Micromonas	0	0	0	0	0	0	0	0	0	0	0	0	0	0	0	0	0	0	0	0	0	0	0	0	0	0	0	0	0	0.0725755	0	0	0.0220289	0	0	0
Prasinopapilla	0.925576	0.568182	0.723365	0	0	0	0	0.0462	0.214253	0	0	0	0.0310849	0	0	0.136812	0.127339	0.0862317	0	0	0	0.15186	0	0.0826219	0.0863111	0.147629	0	0.031384	0	0	0	0	0.0330433	0	0	0
Pterosperma	0.0944465	0	0	0	0	0	0	0	0	0	0	0	0	0.056319	0	0	0	0	0	0	0	0	0	0	0	0	0	0	0	0	0	0	0	0	0	0
Ulva	0	0	0	0	0	0	0	0	0	0	0	0	0	0	0	0	0	0	0	0	0	0	0	0	0.207147	0.119948	0.148588	0	0	0	0	0	0	1.32199	1.21777	1.03292
Diaphanoeca	0	0	0	0	0	0	0	0	0	0.0350877	0	0	0	0	0	0	0	0	0	0	0	0	0	0	0	0	0	0	0	0	0	0	0	0	0	0
Marine Ichthyosporeans 1	0.028334	0.0398724	0	0	0	0	0	0	0	0	0	0	0	0	0	0	0	0	0	0	0	0	0	0	0	0	0	0	0	0	0	0	0	0	0	0
Pseudoperkinsus	0	0	0	0	0	0	0	0	0	0	0	0	0	0	0	0	0	0	0	0	0	0	0	0	0	0	0	0	1.20329	2.3587	0	0	0	0	0	0
uncultured eukaryote	0.925576	0.608054	1.86008	0.0253904	0	0	0	0	0	0	0.0683371	0	0.113978	0.0788466	0.124801	0	0	0	0.401204	0.517539	0.0401324	0	0	0	0	0.101495	0.0278603	0.177843	0.107611	0.37195	0.0329562	0	0	0	0	0
Annelida	0	0	0	0	0	0	0.341297	0.3003	0.214253	0.444444	0.0569476	0.102973	0	0	0	0.752468	4.74091	0.498227	0.0802407	0.0670884	0.170563	0.303721	0.094679	0.0734417	0.0258933	0.0738144	0.0557207	0	0.185874	0.108863	0	0	0	0.321876	0.0658256	0
Arthropoda	61.6264	17.5937	17.8464	46.4263	47.3243	53.3904	60.0918	48.7988	36.4118	5.7076	7.98405	0.810915	18.1536	7.76076	21.5566	12.2154	11.2842	13.8833	14.9749	31.7232	13.7153	9.16585	19.4471	11.4844	4.95426	23.1408	43.9172	0.826446	0.332616	1.17028	3.94375	12.3775	2.34607	0.735717	3.70817	0.556186
Brachiopoda	0	0	0	0	0	0	0	0	0	0	0	0	0	0	0	0	0	0	0.0401204	0	0.0802649	0.564053	0.284037	0.559993	0.163991	0.221443	0.770802	0.0732294	0	0.108863	0.175766	0.161665	0.154202	0.586274	0.0767965	0.397276
Chaetognatha	0	0	0	0	0	0	0	0	0	0	0	0	0.103616	0	0.10211	0	0	0.0574878	0	0	0.491622	0	0.0378716	0.0642615	0	0	0.111441	0	0	0	0	0	0	0	0	0
Chordata	0.103891	0.0398724	0.196342	0	0	0	0	0	0	0	0	0	0	0	0.0226912	0	0	0	0	0	0.0300993	0	0.0378716	0.146883	0	0	0.111441	0	0	0.0635036	0	0	0	0	0	0
Echinodermata	0	0	0	0	0	0	0	0	0	0	0	0	0	0	0	0	0	0	0.130391	0	0	0	0	0.0550812	0	0	0	0	0	0	0	0	0	0	0	0
Gastrotricha	0	0	0	0	0	0	0	0	0	0	0	0	0	0	0	0	0	0	0	0	0	0	0	0	0	0	0	0.85783	1.5946	0.789259	0	0	0	0	0	0
Mollusca	0.330563	0.109649	0	1.39647	4.51295	0.446263	12.4279	23.9894	41.396	25.462	27.3007	25.9364	0.227956	0	0	0.703606	1.4497	0.891061	5.28586	0.30669	0.13043	0	0	0	0	0	0	0	0	0.117935	0	0	0	0.10346	0.0438837	0
Nematoda	0	0	0	0	0	0	0	0	0	0	0	0.167332	1.73039	0.32665	0.635353	0	0	0	0	0	0	0.922009	0.747964	0	0.0690489	0.129175	0.241456	2.08181	2.77832	0.526173	0.0219708	0.394059	0.649851	1.42545	0.625343	0.737798
Nemertea	0	0	0	0	0	0	0	0	0	0.467836	0	0	0	0	0	0	0	0	0	0	0	0	0	0	0	0	0	0	0	0	0	0	0	0	0	0
Rotifera	0	0	0	0	0	0	0	0	0.090212	0	0	0	0	0.056319	0	0.0586338	0.0783622	0.0574878	0	0	0.0200662	0.0976245	0	0	0.405662	0.286031	0.0928678	0.125536	0	0	1.26332	0.767909	0.341447	0	0	0
Scalidophora	0	0	0	0	0	0	0	0	0	0	0	0	0	0	0	0	0	0	0	0	0	0	0	0	0	0	0	0	2.07396	0.408237	0	0	0	0	0	0
Anthozoa	0	0	0	0	0	0	0	0	0.0338295	0	0	0.167332	0	0	0	0	0	0	0	0	0	0	0.113615	0	0	0	0	0	0	0	0	0	0	0	0	0
Hydrozoa	0	0	0	0	0	0	0.0588443	0.231	0.293189	0	0	0	0	0	0	0	0	0	0	0	0	0	0	0	0.0345244	0.0553608	0.0371471	0	0.0880454	0.0453597	0	0	0	0	0	0
Scyphozoa	0	0	0	0	0	0	0	0	0	0	0	0	0	0	0	0	0	0	0	0	0	0	0	0	0	0	0	0.0627681	0	0	0	0	0	0	0	0
Blastocladiomycetes	0	0	0	0	0	0	0	0	0	0	0	0	0.0310849	0	0.0453823	0	0	0	0	0	0	0	0.284037	0.137703	0	0	0	0	0	0	0	0	0	0	0	0
Chytridiomycetes	0.0188893	0	0	0	0	0	0	0	0	0	0	0	0	0	0	0	0	0	0	0	0	0	0.0473395	0.0734417	0	0	0	0.125536	0.127177	0.0635036	0.109854	0.0606244	0	0	0	0
uncultured Chytridiomycota	0	0	0	0	0	0	0	0	0	0	0	0	0	0	0	0	0	0	0	0	0	0	0.0378716	0	0	0	0	0.428915	0.410878	0.598748	0.0219708	0	0.0991299	0	0	0
Pezizomycotina	3.11674	1.72448	2.44911	0	0	0	0.0588443	0.10395	0.124041	1.95322	0.47836	0	1.46099	2.27529	1.97413	0	0	0	2.95888	2.51102	3.0902	45.775	18.7843	53.0157	0.742275	19.2286	1.70877	24.2494	15.858	17.028	43.634	24.3609	29.6288	0	0	0
Agaricomycotina	0	0	0	0	0	0	0	0	0	0	0	0	0	0	0	0	0	0	0	0	0	0	0	0	0.0431555	0	0.0371471	0	0.0978282	0.263086	0	0	0	0	0	0
Pucciniomycotina	0.0755572	0.0897129	0.103338	0	0	0	0	0	0	0	0	0	0.0518081	0.0675828	0.113456	0	0	0	0	0	0	0.22779	0.189358	0.045901	0	0	0	0.0627681	0.0489141	0.163295	0	0.0707285	0	0	0	0
Ustilaginomycotina	0.472233	0.538278	0.29968	0	0	0	0	0	0	0	0	0	0.0518081	0.101374	0.0794191	0	0	0	0	0	0	0	0	0.201965	0	0.119948	0.102155	0	0	0.190511	0	0	0	0	0	0
Incertae Sedis	0	0	0	0	0	0	0	0	0	0	0	0	0	0	0	0	0	0	0.0902708	0	0	0	0	0	0	0	0	0	0	0.117935	0	0	0	0	0	0
Eimeriorina	0	0	0	0	0	0	0	0	0	0	0	0	0	0	0	0	0	0	0	0	0	0	0	0	0	0	0	0.0836908	0	0	0	0	0	0	0	0
Cryptosporidium	0	0	0	0	0	0	0	0	0	0	0	0	0	0	0	0	0	0	0	0	0	0.0216943	0	0	0	0	0	0	0	0	0	0	0	0	0	0
Archigregarinorida	0	0	0	0	0	0	0	0	0	0	0	0	0	0	0	0	0	0	0	0	0	0	0	0	0	0	0	0	0	0.0453597	0	0	0	0	0	0
Eugregarinorida	0	0	0	0	0	0	0	0	0	0	0	0	0	0	0	0	0	0	0	0	0	0	0	0	0	0	0	0	0	0.108863	0	0	0	0	0	0
Colpodea	0.321118	0.179426	0.0206676	0	0	0	0	0	0	0	0	0	0	0	0	0	0	0	0	0	0.0300993	0.401345	0.265101	0.257046	0	0	0	0	0	0	0	0	0	0	0	0
IN2411	0	0	0	0	0	0	0	0	0	1.75439	1.56036	0.553482	0	0	0	0	0	0	0	0	0	0	0	0	0	0	0	0	0	0	0	0	0	0	0	0
Oligohymenophorea	0	0	0	0	0	0	0	0	0	1.34503	1.25285	1.76342	0	0	0	0	0	0	0	0	0	0	0	0	0	0	0	3.923	14.0481	2.9756	0	0	0	0	0	0
Prostomatea	0	0	0	0	0	0	0	0	0	0	0	0.102973	0	0	0	0	0	0	0	0	0	0.49897	0.549138	0.183604	0	0.0553608	0.0557207	1.07752	1.32068	0.299374	0.329562	0.293018	0.848111	0	0	0
Haptoria	0	0	0	0	0	0	0	0	0	0	0	0	0	0	0	0	0	0	0	0	0.0300993	1.7247	0.284037	0	0.431555	0.119948	0.0650074	0.648603	0.596752	0.0997913	1.25233	0	0.0550721	0.310381	0.153593	0.15891
Choreotrichia	0	0	0	0	0	0	0	0	0.0338295	0.128655	0	0.0257433	0	0.912368	0.0680735	0	0	0	0	0.325858	1.34444	0.444734	0.700625	0.358028	7.91472	5.62834	0.436478	28.6745	16.8167	9.09916	3.18576	1.11145	4.86838	0	0	0
Hypotrichia	0	0	0	0	0	0	0	0	0	0	0	0	0	0	0	0	0	0	0	0	0	0	0	0	0	0	0	0	0	0	0	0	0.0991299	0	0	0
Oligotrichia	0	0.249203	0	0	0	0	0	0	0	0	0	0	0	0.247804	0.0453823	0	0	0	0	0.0383362	0	0.0759301	0.284037	1.55146	0.0517866	1.55933	2.05238	0.564913	0.38153	0.553388	2.52664	6.01192	4.79128	0	0	0
Sinophysis	0.0566679	0.398724	0.29968	0.266599	0.0863132	0.173547	0	0	0.045106	0	0.0683371	0	0	0.157693	0.215566	0	0	0	1.08325	0.460035	2.21732	0.477275	0.189358	0.0367208	1.08752	0.802731	1.50446	0	0.0586969	0	0.933758	0.535516	0.682895	0.425336	0.329128	0.295119
Gymnodinium clade	3.35285	0	0.175674	0	0	0	0	0	0	0.0701754	0	0	0	0	0	0	0	0	0.220662	0.0575043	0.551821	3.68804	4.45938	0.798678	0.500604	1.12567	1.98737	0.334763	0.107611	0.408237	0.747006	0.616348	0.528693	0.954133	0.570488	0.817253
Gyrodinium	0	0	0	0	0	0	0	0	0	0	0	0	0	0	0	0	0	0	0	0	0	0	0.0662753	0	0	0.0645876	0	0	0	0.0725755	0	0	0	0	0	0
Suessiaceae	0.207782	0.548246	0.785367	0	0	0	0	0	0	0.19883	0.102506	0.102973	0.155424	0.168957	0.124801	0	0	0	0.110331	0.0670884	0	0	0.208294	0.156064	0.578284	0.664329	0.482912	0.449838	0.352182	0.635036	0.175766	0.252602	0.264346	0.425336	0.416895	0.295119
Gonyaulacales	8.69853	16.5371	32.8614	36.0924	32.2072	28.8707	10.7685	10.857	7.16058	0.0467836	0.0569476	4.78826	0.165786	0.371705	0.578625	37.1934	50.0637	44.6872	0.621866	0.536707	0.29096	9.23094	22.136	7.44515	5.08372	3.05407	19.0007	10.273	4.79358	2.03211	15.8739	10.3163	16.1031	83.5958	82.8963	86.1294
Peridiniales	0.160559	0	0	0	0	0	0	0	0	0	0.113895	0	0.145063	0	0.294985	0.0586338	0.284063	0.44074	0.551655	2.39601	1.02338	0	0.937322	0.789498	0.0345244	0	0	0	0	0.117935	0.42843	0.101041	0.0440577	0	0	0
Thoracosphaeraceae	0.632792	0.588118	1.13672	0.165037	0.123305	0.148754	0.341297	0.1617	0.383401	0	0	0	0.973992	0.123902	1.0211	0	0	0	0.361083	0	0.361192	0.141013	0	0	0.112204	0	0	0	0	0.145151	0	0.161665	0	0	0	0
Noctiluca scintillans	0	0	0	0	0	0	0	0	0.0338295	0	0	0	0	0	0	0	0	0	0	0	0	0	0	0	0	0	0	0	0	0	0	0	0	0	0	0
uncultured freshwater eukaryote	0	0	0	0	0	0.0247924	0	0	0	0	0	0	0.0621697	0	0.0567279	0	0	0	0	0	0	0	0	0	0	0	0	0	0	0	0	0	0	0	0	0
Ellobiopsis	0	0.0598086	0	0	0	0	0	0	0	0	0	0	0	0	0	0	0	0	0	0	0	0	0	0	0	0	0	0	0	0	0	0	0	0	0	0
Amoebophrya sp. 'Dinophysis'	0	0.0299043	0	0	0	0	0	0	0	0	0	0	0	0	0	0	0	0	0	0	0	0	0	0	0	0	0	0	0	0	0	0	0	0	0	0
Euduboscquella cachoni	0	0	0	0	0	0	0	0	0	0	0	0	0.0207232	0	0	0	0	0	0	0	0	0	0	0	0	0	0	0.0523067	0	0.0181439	0	0	0	0	0	0
uncultured marine eukaryote	0.0850019	0.299043	0.258345	0	0	0	0	0	0	0	0	0	0	0.0450552	0	0	0	0	0	0	0.0802649	0	0	0	0	0	0	0	0	0	0	0	0	0	0	0
Karlodinium veneficum	0	0	0	0.444332	0	0.582621	0	0	0.22553	0	0	0	0.145063	0	0.192875	0	0.107748	0	0	0	0	0	0	0	0	0	0	0	0	0	0	0	0	0	0	0
uncultured Duboscquella	0	0	0	0	0	0	0	0	0	0	0	0	0	0	0	0	0	0	0.682046	0.776308	0	0	0	0	0	0	0	0	0	0	0	0	0	0	0	0
uncultured ciliate	0	0	0.217009	0	0	0	0	0	0	0	0	0	0	0	0	0	0	0	0.300903	0.249185	0.311026	0	0	0	0	0	0	0	0	0	0	0	0	0	0	0
uncultured dinoflagellate	0.0661126	0.149522	0.0413351	0	0	0	0	0	0	0	0	0	0	0	0	0	0	0	0.0401204	0.0479203	0.200662	0	0	0	0	0	0	0	0	0	0	0	0	0	0	0
uncultured marine picoeukaryote	1.87004	1.1563	1.53973	0	0	0	0	0	0	0	0	0	0	0	0	0	0	0	0	0	0	0	0	0	0	0	0	0	0	0	0	0	0	0	0	0
eukaryote clone OLI11023	0	0	0	0	0	0	0	0	0	0	0	0	0	0	0	0	0	0	0.0200602	0	0.0401324	0	0	0	0	0	0	0	0	0	0	0	0	0	0	0
uncultured Rhizaria	0.434454	0.438596	0.289346	0	0	0	0	0	0	4.18713	4.74943	2.52285	0	0	0	0	0	0	18.2849	13.4848	17.2369	6.46491	3.52206	1.8085	16.9342	5.75752	4.95914	0.146459	0.225005	0.23587	0.14281	0.394059	0.418548	0	0	0
uncultured syndiniales	0	0	0.113672	0	0	0	0	0	0	0	0	0	0	0	0	0	0	0	0	0	0	0	0	0	0	0	0	0	0	0	0	0	0	0	0	0
uncultured marine alveolate	0	0	0	0	0	0	0	0	0	0	0	0	0	0	0	0	0	0	0	0	0	0	0	0	0	0	0	0	0	0.0362878	0	0	0	0	0	0
uncultured Banisveld eukaryote	0	0	0	0	0	0	0	0	0	0	0	0	0	0.0450552	0	0	0	0	0	0	0	0	0	0	0	0	0	0	0	0	0	0	0	0	0	0
Massisteria marina	0	0	0	0	0	0	0	0	0	0.19883	0.136674	0.0643583	0	0	0	0	0	0	0.0702106	0	0.13043	0	0	0	0	0	0	0	0	0	0	0	0	0	0	0
Auranticordis	0	0	0	0	0	0	0	0	0	0	0	0	0	0.0450552	0	0	0	0	0	0	0	0	0	0	0	0	0	0.0941521	0	0.0997913	0	0	0	0	0	0
NAMAKO-15	0	0	0	0	0	0	0	0	0	0	0	0	0	0	0	0	0	0	0	0	0	0.0325415	0.0378716	0	0	0	0	0	0	0	0	0	0	0	0	0
Pseudopirsonia	0	0	0	0	0	0	0	0	0	0	0	0	0	0	0	0	0	0	0.0300903	0	0	0	0	0.0367208	0	0.0553608	0	0	0.117394	0.0635036	0	0	0	0	0	0
Uncultured Cercozoa	0	0	0	0	0	0	0	0	0	0.0350877	0	0	0	0	0	0	0	0	0	0	0	0	0	0	0	0	0	0.031384	0	0.28123	0	0	0	0	0	0
Euglyphida	0	0	0	0	0	0	0	0	0	0	0	0	0	0	0	0	0	0	0	0.0479203	0.0401324	0	0.0662753	0	0	0	0	0.0941521	0.0489141	0.0635036	0	0.0202081	0	0	0	0
Thaumatomonadida	0	0	0	0	0	0	0	0	0	0.0584795	0	0.0643583	0	0.0225276	0	0	0	0	0.0401204	0	0.0300993	0	0	0.0275406	0	0	0	0	0	0.0997913	0	0.0303122	0	0	0	0
Micrometopion nutans	0	0	0	0	0	0	0	0	0	0	0.022779	0	0	0	0	0	0	0	0	0	0	0	0	0	0	0	0	0	0	0	0	0	0	0	0	0
Maullinia ectocarpi	0	0	0	0	0	0	0	0	0	0	0	0	0	0	0	0	0	0	0	0	0	0	0	0	0	0	0	0	0.0489141	0	0	0	0	0	0	0
Protaspidae	0.415565	0.149522	0.144673	0	0	0	0	0	0	0.116959	0.102506	0.218818	0	0	0	0	0	0	1.51454	1.07341	1.6956	3.57956	6.91157	6.66483	0.198515	6.08046	4.90342	0.962444	0.997848	1.59666	3.54828	5.93109	4.1194	0	0	0
Ventrifissuridae	0	0	0	0	0	0	0	0	0	0	0	0	0	0	0	0	0	0	0.0601805	0	0	0	0	0	0	0	0.0371471	0.0627681	0.0684797	0.0907194	0	0	0	0	0	0
Ebria	0	0	0	0	0	0	0	0	0	0	0	0	0	0.360442	0	0	0	0	0.0501505	0.0287522	0.0501655	0	0.094679	0	0	0.0645876	0	0	0.0782626	0.0362878	0	0	0	0	0	0
Rotaliida	0	0	0	0	0	0	0	0	0	0	0	0	0	0	0	0	0	0	0	0	0	0	0	0	0	0	0	0	0	0.0453597	0	0	0	0	0	0
Labyrinthula sp. L72	0	0	0	0	0	0	0	0	0	0	0	0	0	0	0.0226912	0	0	0	0	0	0	0	0	0	0	0	0	0	0	0	0	0	0	0	0	0
Aplanochytrium sp. SC1-1	0	0.398724	0	0	0	0	0	0	0	0	0	0	0	0	0	0	0	0	0	0	0	0	0	0	0	0	0	0	0	0	0	0	0	0	0	0
uncultured labyrinthulid	0	0	0	0	0	0	0	0	0	0.222222	0	0	0	0.0225276	0	0	0	0	0	0	0	0	0	0	0	0	0	0	0	0	0	0	0	0	0	0
Oblongichytrium sp. PBS05	0	0	0	0	0	0	0	0	0	0.45614	0.261959	0.244562	0	0	0	0	0	0	0	0	0	0	0	0	0	0	0	0	0	0.0272158	0	0	0	0	0	0
Thraustochytriidae sp. SEK 705	0.103891	0	0.227343	0	0	0	0	0	0	0	0	0	0	0	0	0	0	0	0	0	0	0	0	0	0	0	0	0	0	0	0	0	0	0	0	0
Thraustochytriidae sp. SEK 706	0	0	0	0	0	0	0	0	0	1.34503	1.24146	1.44163	0	0	0	0	0	0	0	0	0	0	0	0	0	0	0	0	0	0	0	0	0	0	0	0
uncultured	0	0.0398724	0	0	0	0	0	0	0	0	0	0	0	0	0	0	0	0	0	0	0	0	0	0	0	0	0	0	0	0	0	0	0	0	0	0
Bacillariophyceae	0.132225	0.41866	0.444353	6.00482	7.99014	11.0326	0.10592	0.26565	0.473613	3.1345	2.91572	4.15755	0.176148	0.709619	0.624007	0	0	0	2.09629	1.83055	1.47487	0.0867773	0.0568074	0.0918021	0.422924	0.387525	0.622214	0	0.166308	0.226799	0.230693	0.181873	0.209274	0.10346	0.0329128	0.0340522
Mediophyceae	0.321118	1.35566	0.878371	1.72655	1.46732	1.27681	14.0638	13.4096	10.7691	11.9649	13.656	13.5153	25.9351	39.2543	34.8423	0.576566	1.2538	1.47552	2.40722	2.17558	3.74235	9.08992	8.51165	5.29698	26.4889	19.9668	9.75111	0.564913	0.83154	1.21564	12.5453	14.9439	15.0457	5.24198	6.84586	7.24177
Actinocyclus	0.0566679	0.458533	0	0.253904	0.184957	0.111566	0.0941509	0.0693001	0.135318	0.187135	0.113895	0.399022	7.61579	1.52061	2.85909	0.234535	0.293858	0.306602	0	0	0	0	0	0	0	0.0369072	0.0650074	0.031384	0.0489141	0.0816475	0	0	0	0	0	0
Corethrids	0	0	0	0	0	0	0	0	0	0.0935673	0.022779	0.0514867	0	0	0	0	0	0	0	0	0	0	0	0	0	0	0	0	0	0	0	0	0	0	0	0
Coscinodiscus	0.207782	3.51874	0.289346	0.114257	0.209618	0.173547	1.61233	1.617	1.73658	0.397661	0.387244	2.50998	32.6287	13.9671	22.5096	47.7377	29.954	37.1179	0.110331	0.220433	0.120397	0	0.0378716	0	0	0	0	0	0.0684797	0.190511	0	0	0	0	0	0
Rhizosolenids	0.0566679	0.0299043	0	0	0	0	0	0	0	0	0.0341686	0.0514867	0	0	0	0	0	0	0	0	0	0	0	0	0	0.046134	0.0371471	0	0	0	0	0	0	0	0	0
Pseudopedinella elastica	0	0	0	0	0	0	0	0	0	0	0	0	0	0	0	0	0	0	0	0	0	0	0	0	0	0	0	0.0209227	0	0	0	0	0	0	0	0
Nannochloropsis	0	0	0	0	0	0	0	0	0	0	0	0	0	0	0	0	0	0	0	0	0	0	0	0	0.0431555	0.129175	0.241456	0	0	0	0	0	0	0	0	0
Chattonella	0	0	0	0	0	0	0	0	0	0	0	0	0	0	0	0	0	0	0	0	0	0	0	0	0	0	0	0.0523067	0.0782626	0.190511	0	0	0.0330433	0	0	0
MOCH-3	0	0	0	0	0	0	0	0	0	0	0	0	0.0310849	0.0675828	0	0	0	0	0	0	0	0	0	0	0	0	0	0	0	0	0	0	0	0	0	0
Unclassified	13.9592	46.7305	35.1555	6.88079	5.89396	3.61969	0.0353066	0.0808501	0.045106	10.0819	9.93166	9.48642	9.75028	29.8716	11.0279	0.332258	0.362425	0.498227	40.662	36.8411	45.3396	4.75106	6.97785	1.78096	5.11825	4.91788	5.23774	22.2827	33.5159	53.2977	5.73437	16.9647	16.1582	4.44879	3.017	2.27015

## Sheet: Microbial_Euk_Groups_Count
SILVA classification level D6	KS18	KS3	KS6	KSA	KSB	KSC	KW18	KW3	KW6	KWA	KWB	KWC		SILVA classification level D6	KS18	KS3	KS6	KSA	KSB	KSC	KW18	KW3	KW6	KWA	KWB	KWC
Ambiguous_taxa	599	3	0	7278	9	0	1697	986	344	90	816	3		Ambiguous_taxa	1.97709	0.0124719	0	28.9972	0.0329152	0	5.58757	3.21445	1.03639	0.29217	2.90609	0.011268
Embryophyta	135	0	16	0	28	0	0	324	3688	53	83	0		Embryophyta	0.445589	0	0.0614841	0	0.102403	0	0	1.05627	11.1111	0.172056	0.295595	0
Tetraselmis	40	25	6	18	183	0	0	0	4	4	0	0		Tetraselmis	0.132026	0.103933	0.0230565	0.071716	0.669276	0	0	0	0.0120511	0.0129853	0	0
Sphaeroplea	0	0	0	0	0	0	0	0	0	28	0	0		Sphaeroplea	0	0	0	0	0	0	0	0	0	0.0908973	0	0
prasinophyte sp. RCC2339 (clade VIIB2)	3	0	0	0	0	0	0	0	0	0	0	0		prasinophyte sp. RCC2339 (clade VIIB2)	0.00990197	0	0	0	0	0	0	0	0	0	0	0
Bathycoccus	0	0	0	54	0	0	0	0	3	7	0	0		Bathycoccus	0	0	0	0.215148	0	0	0	0	0.00903832	0.0227243	0	0
Micromonas	0	0	0	0	0	0	0	0	0	8	2	0		Micromonas	0	0	0	0	0	0	0	0	0	0.0259707	0.00712276	0
Prasinopapilla	225	0	23	0	3	36	0	23	26	3	3	0		Prasinopapilla	0.742648	0	0.0883834	0	0.0109717	0.116584	0	0.0749821	0.0783321	0.00973899	0.0106841	0
Pterosperma	10	0	0	0	5	0	0	0	0	0	0	0		Pterosperma	0.0330066	0	0	0	0.0182862	0	0	0	0	0	0	0
Ulva	0	0	0	0	0	0	0	0	53	0	0	317		Ulva	0	0	0	0	0	0	0	0	0.159677	0	0	1.19066
Diaphanoeca	0	0	0	3	0	0	0	0	0	0	0	0		Diaphanoeca	0	0	0	0.0119527	0	0	0	0	0	0	0	0
Marine Ichthyosporeans 1	7	0	0	0	0	0	0	0	0	0	0	0		Marine Ichthyosporeans 1	0.0231046	0	0	0	0	0	0	0	0	0	0	0
Pseudoperkinsus	0	0	0	0	0	0	0	0	0	383	0	0		Pseudoperkinsus	0	0	0	0	0	0	0	0	0	1.24335	0	0
uncultured eukaryote	339	2	0	6	29	0	98	0	14	69	3	0		uncultured eukaryote	1.11892	0.00831463	0	0.0239053	0.10606	0	0.322676	0	0.0421788	0.223997	0.0106841	0
Annelida	0	0	74	51	0	613	32	46	17	31	0	34		Annelida	0	0	0.284364	0.203195	0	1.98517	0.105364	0.149964	0.0512172	0.100636	0	0.127704
Arthropoda	10017	11802	12560	1252	4341	3851	6170	4150	7811	242	1797	451		Arthropoda	33.0627	49.0646	48.265	4.98825	15.8761	12.4713	20.3154	13.5294	23.5328	0.785612	6.3998	1.69396
Brachiopoda	0	0	0	0	0	0	12	143	126	19	46	93		Brachiopoda	0	0	0	0	0	0	0.0395114	0.466193	0.37961	0.0616803	0.163823	0.349309
Chaetognatha	0	0	0	0	19	6	49	11	12	0	0	0		Chaetognatha	0	0	0	0	0.0694876	0.0194307	0.161338	0.035861	0.0361533	0	0	0
Chordata	34	0	0	0	2	0	3	20	12	7	0	0		Chordata	0.112222	0	0	0	0.00731449	0	0.00987784	0.0652018	0.0361533	0.0227243	0	0
Echinodermata	0	0	0	0	0	0	13	6	0	0	0	0		Echinodermata	0	0	0	0	0	0	0.042804	0.0195605	0	0	0	0
Gastrotricha	0	0	0	0	0	0	0	0	0	332	0	0		Gastrotricha	0	0	0	0	0	0	0	0	0	1.07778	0	0
Mollusca	46	512	6804	6589	22	313	572	0	0	13	0	13		Mollusca	0.15183	2.12854	26.1461	26.252	0.0804593	1.01363	1.88338	0	0	0.0422023	0	0.0488281
Nematoda	0	0	0	13	252	0	0	164	48	541	100	246		Nematoda	0	0	0	0.0517949	0.921625	0	0	0.534655	0.144613	1.75627	0.356138	0.923978
Nemertea	0	0	0	40	0	0	0	0	0	0	0	0		Nemertea	0	0	0	0.159369	0	0	0	0	0	0	0	0
Rotifera	0	0	8	0	5	20	2	9	88	12	222	0		Rotifera	0	0	0.030742	0	0.0182862	0.0647689	0.00658523	0.0293408	0.265124	0.038956	0.790626	0
Scalidophora	0	0	0	0	0	0	0	0	0	257	0	0		Scalidophora	0	0	0	0	0	0	0	0	0	0.834307	0	0
Anthozoa	0	0	3	13	0	0	0	12	0	0	0	0		Anthozoa	0	0	0.0115283	0.0517949	0	0	0	0.0391211	0	0	0	0
Hydrozoa	0	0	51	0	0	0	0	0	14	14	0	0		Hydrozoa	0	0	0.19598	0	0	0	0	0	0.0421788	0.0454486	0	0
Scyphozoa	0	0	0	0	0	0	0	0	0	6	0	0		Scyphozoa	0	0	0	0	0	0	0	0	0	0.019478	0	0
Blastocladiomycetes	0	0	0	0	7	0	0	45	0	0	0	0		Blastocladiomycetes	0	0	0	0	0.0256007	0	0	0.146704	0	0	0	0
Chytridiomycetes	2	0	0	0	0	0	0	13	0	32	16	0		Chytridiomycetes	0.00660131	0	0	0	0	0	0	0.0423812	0	0.103883	0.0569821	0
uncultured Chytridiomycota	0	0	0	0	0	0	0	4	0	149	11	0		uncultured Chytridiomycota	0	0	0	0	0	0	0	0.0130404	0	0.483703	0.0391752	0
Pezizomycotina	740	0	25	209	517	0	865	11979	2354	5816	9073	0		Pezizomycotina	2.44249	0	0.0960689	0.832702	1.89079	0	2.84811	39.0526	7.09207	18.8807	32.3124	0
Agaricomycotina	0	0	0	0	0	0	0	0	9	39	0	0		Agaricomycotina	0	0	0	0	0	0	0	0	0.027115	0.126607	0	0
Pucciniomycotina	27	0	0	0	21	0	0	46	0	29	7	0		Pucciniomycotina	0.0891177	0	0	0	0.0768021	0	0	0.149964	0	0.0941436	0.0249297	0
Ustilaginomycotina	133	0	0	0	21	0	0	22	24	21	0	0		Ustilaginomycotina	0.438987	0	0	0	0.0768021	0	0	0.071722	0.0723066	0.068173	0	0
Incertae Sedis	0	0	0	0	0	0	9	0	0	13	0	0		Incertae Sedis	0	0	0	0	0	0	0.0296335	0	0	0.0422023	0	0
Eimeriorina	0	0	0	0	0	0	0	0	0	8	0	0		Eimeriorina	0	0	0	0	0	0	0	0	0	0.0259707	0	0
Cryptosporidium	0	0	0	0	0	0	0	2	0	0	0	0		Cryptosporidium	0	0	0	0	0	0	0	0.00652018	0	0	0	0
Archigregarinorida	0	0	0	0	0	0	0	0	0	5	0	0		Archigregarinorida	0	0	0	0	0	0	0	0	0	0.0162317	0	0
Eugregarinorida	0	0	0	0	0	0	0	0	0	12	0	0		Eugregarinorida	0	0	0	0	0	0	0	0	0	0.038956	0	0
Colpodea	54	0	0	0	0	0	3	93	0	0	0	0		Colpodea	0.178235	0	0	0	0	0	0.00987784	0.303188	0	0	0	0
IN2411	0	0	0	330	0	0	0	0	0	0	0	0		IN2411	0	0	0	1.31479	0	0	0	0	0	0	0	0
Oligohymenophorea	0	0	0	362	0	0	0	0	0	2139	0	0		Oligohymenophorea	0	0	0	1.44229	0	0	0	0	0	6.9439	0	0
Prostomatea	0	0	0	8	0	0	0	124	12	271	136	0		Prostomatea	0	0	0	0.0318738	0	0	0	0.404251	0.0361533	0.879756	0.484348	0
Haptoria	0	0	0	0	0	0	3	189	70	134	119	55		Haptoria	0	0	0	0	0	0	0.00987784	0.616157	0.210894	0.435008	0.423804	0.206581
Choreotrichia	0	0	3	13	87	0	168	154	1574	5463	842	0		Choreotrichia	0	0	0.0115283	0.0517949	0.31818	0	0.553159	0.502054	4.74211	17.7347	2.99868	0
Hypotrichia	0	0	0	0	0	0	0	0	0	0	9	0		Hypotrichia	0	0	0	0	0	0	0	0	0	0	0.0320524	0
Oligotrichia	25	0	0	0	26	0	4	206	396	154	1260	0		Oligotrichia	0.0825164	0	0	0	0.0950883	0	0.0131705	0.671579	1.19306	0.499935	4.48734	0
Sinophysis	75	42	4	6	33	0	377	68	375	6	200	93		Sinophysis	0.247549	0.174607	0.015371	0.0239053	0.120689	0	1.24132	0.221686	1.12979	0.019478	0.712276	0.349309
Gymnodinium clade	372	0	0	6	0	0	83	898	394	88	177	207		Gymnodinium clade	1.22784	0	0	0.0239053	0	0	0.273287	2.92756	1.18703	0.285677	0.630364	0.777494
Gyrodinium	0	0	0	0	0	0	0	7	7	8	0	0		Gyrodinium	0	0	0	0	0	0	0	0.0228206	0.0210894	0.0259707	0	0
Suessiaceae	153	0	0	34	41	0	18	39	191	149	65	101		Suessiaceae	0.505	0	0	0.135464	0.149947	0	0.0592671	0.127144	0.57544	0.483703	0.23149	0.379357
Gonyaulacales	5760	7784	2490	381	100	13581	147	4000	2966	1696	3928	22416		Gonyaulacales	19.0118	32.3605	9.56846	1.51799	0.365724	43.9813	0.484014	13.0404	8.93589	5.50578	13.9891	84.1947
Peridiniales	17	0	0	10	40	81	407	185	4	13	53	0		Peridiniales	0.0561112	0	0	0.0398422	0.14629	0.262314	1.34009	0.603117	0.0120511	0.0422023	0.188753	0
Thoracosphaeraceae	236	35	77	0	195	0	72	13	13	16	16	0		Thoracosphaeraceae	0.778955	0.145506	0.295892	0	0.713162	0	0.237068	0.0423812	0.0391661	0.0519413	0.0569821	0
Noctiluca scintillans	0	0	3	0	0	0	0	0	0	0	0	0		Noctiluca scintillans	0	0	0.0115283	0	0	0	0	0	0	0	0	0
uncultured freshwater eukaryote	0	2	0	0	11	0	0	0	0	0	0	0		uncultured freshwater eukaryote	0	0.00831463	0	0	0.0402297	0	0	0	0	0	0	0
Ellobiopsis	6	0	0	0	0	0	0	0	0	0	0	0		Ellobiopsis	0.0198039	0	0	0	0	0	0	0	0	0	0	0
Amoebophrya sp. 'Dinophysis'	3	0	0	0	0	0	0	0	0	0	0	0		Amoebophrya sp. 'Dinophysis'	0.00990197	0	0	0	0	0	0	0	0	0	0	0
Euduboscquella cachoni	0	0	0	0	2	0	0	0	0	7	0	0		Euduboscquella cachoni	0	0	0	0	0.00731449	0	0	0	0	0.0227243	0	0
uncultured marine eukaryote	64	0	0	0	4	0	8	0	0	0	0	0		uncultured marine eukaryote	0.211242	0	0	0	0.014629	0	0.0263409	0	0	0	0	0
Karlodinium veneficum	0	82	20	0	31	11	0	0	0	0	0	0		Karlodinium veneficum	0	0.3409	0.0768551	0	0.113375	0.0356229	0	0	0	0	0	0
uncultured Duboscquella	0	0	0	0	0	0	149	0	0	0	0	0		uncultured Duboscquella	0	0	0	0	0	0	0.4906	0	0	0	0	0
uncultured ciliate	21	0	0	0	0	0	87	0	0	0	0	0		uncultured ciliate	0.0693138	0	0	0	0	0	0.286457	0	0	0	0	0
uncultured dinoflagellate	26	0	0	0	0	0	29	0	0	0	0	0		uncultured dinoflagellate	0.0858171	0	0	0	0	0	0.0954858	0	0	0	0	0
uncultured marine picoeukaryote	463	0	0	0	0	0	0	0	0	0	0	0		uncultured marine picoeukaryote	1.5282	0	0	0	0	0	0	0	0	0	0	0
eukaryote clone OLI11023	0	0	0	0	0	0	6	0	0	0	0	0		eukaryote clone OLI11023	0	0	0	0	0	0	0.0197557	0	0	0	0	0
uncultured Rhizaria	118	0	0	971	0	0	4948	1165	3120	63	90	0		uncultured Rhizaria	0.389478	0	0	3.86868	0	0	16.2919	3.798	9.39986	0.204519	0.320524	0
uncultured syndiniales	11	0	0	0	0	0	0	0	0	0	0	0		uncultured syndiniales	0.0363072	0	0	0	0	0	0	0	0	0	0	0
uncultured marine alveolate	0	0	0	0	0	0	0	0	0	4	0	0		uncultured marine alveolate	0	0	0	0	0	0	0	0	0	0.0129853	0	0
uncultured Banisveld eukaryote	0	0	0	0	4	0	0	0	0	0	0	0		uncultured Banisveld eukaryote	0	0	0	0	0.014629	0	0	0	0	0	0	0
Massisteria marina	0	0	0	34	0	0	20	0	0	0	0	0		Massisteria marina	0	0	0	0.135464	0	0	0.0658523	0	0	0	0	0
Auranticordis	0	0	0	0	4	0	0	0	0	20	0	0		Auranticordis	0	0	0	0	0.014629	0	0	0	0	0.0649266	0	0
NAMAKO-15	0	0	0	0	0	0	0	7	0	0	0	0		NAMAKO-15	0	0	0	0	0	0	0	0.0228206	0	0	0	0
Pseudopirsonia	0	0	0	0	0	0	3	4	6	19	0	0		Pseudopirsonia	0	0	0	0	0	0	0.00987784	0.0130404	0.0180766	0.0616803	0	0
Uncultured Cercozoa	0	0	0	3	0	0	0	0	0	34	0	0		Uncultured Cercozoa	0	0	0	0.0119527	0	0	0	0	0	0.110375	0	0
Euglyphida	0	0	0	0	0	0	9	7	0	21	2	0		Euglyphida	0	0	0	0	0	0	0.0296335	0.0228206	0	0.068173	0.00712276	0
Thaumatomonadida	0	0	0	10	2	0	7	3	0	11	3	0		Thaumatomonadida	0	0	0	0.0398422	0.00731449	0	0.0230483	0.00978027	0	0.0357096	0.0106841	0
Micrometopion nutans	0	0	0	2	0	0	0	0	0	0	0	0		Micrometopion nutans	0	0	0	0.00796844	0	0	0	0	0	0	0	0
Maullinia ectocarpi	0	0	0	0	0	0	0	0	0	5	0	0		Maullinia ectocarpi	0	0	0	0	0	0	0	0	0	0.0162317	0	0
Protaspidae	73	0	0	36	0	0	432	1786	1210	370	1284	0		Protaspidae	0.240948	0	0	0.143432	0	0	1.42241	5.82252	3.64546	1.20114	4.57281	0
Ventrifissuridae	0	0	0	0	0	0	6	0	4	23	0	0		Ventrifissuridae	0	0	0	0	0	0	0.0197557	0	0.0120511	0.0746656	0	0
Ebria	0	0	0	0	32	0	13	10	7	12	0	0		Ebria	0	0	0	0	0.117032	0	0.042804	0.0326009	0.0210894	0.038956	0	0
Rotaliida	0	0	0	0	0	0	0	0	0	5	0	0		Rotaliida	0	0	0	0	0	0	0	0	0	0.0162317	0	0
Labyrinthula sp. L72	0	0	0	0	2	0	0	0	0	0	0	0		Labyrinthula sp. L72	0	0	0	0	0.00731449	0	0	0	0	0	0	0
Aplanochytrium sp. SC1-1	40	0	0	0	0	0	0	0	0	0	0	0		Aplanochytrium sp. SC1-1	0.132026	0	0	0	0	0	0	0	0	0	0	0
uncultured labyrinthulid	0	0	0	19	2	0	0	0	0	0	0	0		uncultured labyrinthulid	0	0	0	0.0757002	0.00731449	0	0	0	0	0	0	0
Oblongichytrium sp. PBS05	0	0	0	81	0	0	0	0	0	3	0	0		Oblongichytrium sp. PBS05	0	0	0	0.322722	0	0	0	0	0	0.00973899	0	0
Thraustochytriidae sp. SEK 705	33	0	0	0	0	0	0	0	0	0	0	0		Thraustochytriidae sp. SEK 705	0.108922	0	0	0	0	0	0	0	0	0	0	0
Thraustochytriidae sp. SEK 706	0	0	0	336	0	0	0	0	0	0	0	0		Thraustochytriidae sp. SEK 706	0	0	0	1.3387	0	0	0	0	0	0	0	0
uncultured	4	0	0	0	0	0	0	0	0	0	0	0		uncultured	0.0132026	0	0	0	0	0	0	0	0	0	0	0
Bacillariophyceae	99	2011	74	847	135	0	547	24	158	42	58	15		Bacillariophyceae	0.326765	8.36036	0.284364	3.37464	0.493728	0	1.80106	0.0782422	0.476018	0.136346	0.20656	0.0563401
Mediophyceae	255	358	3311	3272	9059	341	840	2314	6283	273	3987	1718		Mediophyceae	0.841667	1.48832	12.7234	13.0364	33.131	1.10431	2.7658	7.54385	18.9293	0.886249	14.1992	6.45282
Actinocyclus	52	44	26	57	1122	86	0	0	11	17	0	0		Actinocyclus	0.171634	0.182922	0.0999116	0.227101	4.10343	0.278506	0	0	0.0331405	0.0551876	0	0
Corethrids	0	0	0	14	0	0	0	0	0	0	0	0		Corethrids	0	0	0	0.0557791	0	0	0	0	0	0	0	0
Coscinodiscus	403	40	431	263	6373	11817	46	4	0	28	0	0		Coscinodiscus	1.33016	0.166293	1.65623	1.04785	23.3076	38.2687	0.15146	0.0130404	0	0.0908973	0	0
Rhizosolenids	9	0	0	7	0	0	0	0	9	0	0	0		Rhizosolenids	0.0297059	0	0	0.0278896	0	0	0	0	0.027115	0	0	0
Pseudopedinella elastica	0	0	0	0	0	0	0	0	0	2	0	0		Pseudopedinella elastica	0	0	0	0	0	0	0	0	0	0.00649266	0	0
Nannochloropsis	0	0	0	0	0	0	0	0	45	0	0	0		Nannochloropsis	0	0	0	0	0	0	0	0	0.135575	0	0	0
Chattonella	0	0	0	0	0	0	0	0	0	34	3	0		Chattonella	0	0	0	0	0	0	0	0	0	0.110375	0.0106841	0
MOCH-3	0	0	0	0	9	0	0	0	0	0	0	0		MOCH-3	0	0	0	0	0.0329152	0	0	0	0	0	0	0
Unclassified	9568	1312	14	2471	4565	123	12417	1369	1690	11431	3668	862		Unclassified	31.5807	5.45439	0.0537986	9.84501	16.6953	0.398329	40.8844	4.46306	5.09159	37.1088	13.0631	3.23768
Total count	30297	24054	26023	25099	27343	30879	30371	30674	33192	30804	28079	26624

## Sheet: Microbial_Euk_Groups_Abundance
SILVA classification level D6	KS18	KS3	KS6	KSA	KSB	KSC	KW18	KW3	KW6	KWA	KWB	KWC
Ambiguous_taxa	1.97709	0.0124719	0	28.9972	0.0329152	0	5.58757	3.21445	1.03639	0.29217	2.90609	0.011268
Embryophyta	0.445589	0	0.0614841	0	0.102403	0	0	1.05627	11.1111	0.172056	0.295595	0
Tetraselmis	0.132026	0.103933	0.0230565	0.071716	0.669276	0	0	0	0.0120511	0.0129853	0	0
Sphaeroplea	0	0	0	0	0	0	0	0	0	0.0908973	0	0
prasinophyte sp. RCC2339 (clade VIIB2)	0.00990197	0	0	0	0	0	0	0	0	0	0	0
Bathycoccus	0	0	0	0.215148	0	0	0	0	0.00903832	0.0227243	0	0
Micromonas	0	0	0	0	0	0	0	0	0	0.0259707	0.00712276	0
Prasinopapilla	0.742648	0	0.0883834	0	0.0109717	0.116584	0	0.0749821	0.0783321	0.00973899	0.0106841	0
Pterosperma	0.0330066	0	0	0	0.0182862	0	0	0	0	0	0	0
Ulva	0	0	0	0	0	0	0	0	0.159677	0	0	1.19066
Diaphanoeca	0	0	0	0.0119527	0	0	0	0	0	0	0	0
Marine Ichthyosporeans 1	0.0231046	0	0	0	0	0	0	0	0	0	0	0
Pseudoperkinsus	0	0	0	0	0	0	0	0	0	1.24335	0	0
uncultured eukaryote	1.11892	0.00831463	0	0.0239053	0.10606	0	0.322676	0	0.0421788	0.223997	0.0106841	0
Annelida	0	0	0.284364	0.203195	0	1.98517	0.105364	0.149964	0.0512172	0.100636	0	0.127704
Arthropoda	33.0627	49.0646	48.265	4.98825	15.8761	12.4713	20.3154	13.5294	23.5328	0.785612	6.3998	1.69396
Brachiopoda	0	0	0	0	0	0	0.0395114	0.466193	0.37961	0.0616803	0.163823	0.349309
Chaetognatha	0	0	0	0	0.0694876	0.0194307	0.161338	0.035861	0.0361533	0	0	0
Chordata	0.112222	0	0	0	0.00731449	0	0.00987784	0.0652018	0.0361533	0.0227243	0	0
Echinodermata	0	0	0	0	0	0	0.042804	0.0195605	0	0	0	0
Gastrotricha	0	0	0	0	0	0	0	0	0	1.07778	0	0
Mollusca	0.15183	2.12854	26.1461	26.252	0.0804593	1.01363	1.88338	0	0	0.0422023	0	0.0488281
Nematoda	0	0	0	0.0517949	0.921625	0	0	0.534655	0.144613	1.75627	0.356138	0.923978
Nemertea	0	0	0	0.159369	0	0	0	0	0	0	0	0
Rotifera	0	0	0.030742	0	0.0182862	0.0647689	0.00658523	0.0293408	0.265124	0.038956	0.790626	0
Scalidophora	0	0	0	0	0	0	0	0	0	0.834307	0	0
Anthozoa	0	0	0.0115283	0.0517949	0	0	0	0.0391211	0	0	0	0
Hydrozoa	0	0	0.19598	0	0	0	0	0	0.0421788	0.0454486	0	0
Scyphozoa	0	0	0	0	0	0	0	0	0	0.019478	0	0
Blastocladiomycetes	0	0	0	0	0.0256007	0	0	0.146704	0	0	0	0
Chytridiomycetes	0.00660131	0	0	0	0	0	0	0.0423812	0	0.103883	0.0569821	0
uncultured Chytridiomycota	0	0	0	0	0	0	0	0.0130404	0	0.483703	0.0391752	0
Pezizomycotina	2.44249	0	0.0960689	0.832702	1.89079	0	2.84811	39.0526	7.09207	18.8807	32.3124	0
Agaricomycotina	0	0	0	0	0	0	0	0	0.027115	0.126607	0	0
Pucciniomycotina	0.0891177	0	0	0	0.0768021	0	0	0.149964	0	0.0941436	0.0249297	0
Ustilaginomycotina	0.438987	0	0	0	0.0768021	0	0	0.071722	0.0723066	0.068173	0	0
Incertae Sedis	0	0	0	0	0	0	0.0296335	0	0	0.0422023	0	0
Eimeriorina	0	0	0	0	0	0	0	0	0	0.0259707	0	0
Cryptosporidium	0	0	0	0	0	0	0	0.00652018	0	0	0	0
Archigregarinorida	0	0	0	0	0	0	0	0	0	0.0162317	0	0
Eugregarinorida	0	0	0	0	0	0	0	0	0	0.038956	0	0
Colpodea	0.178235	0	0	0	0	0	0.00987784	0.303188	0	0	0	0
IN2411	0	0	0	1.31479	0	0	0	0	0	0	0	0
Oligohymenophorea	0	0	0	1.44229	0	0	0	0	0	6.9439	0	0
Prostomatea	0	0	0	0.0318738	0	0	0	0.404251	0.0361533	0.879756	0.484348	0
Haptoria	0	0	0	0	0	0	0.00987784	0.616157	0.210894	0.435008	0.423804	0.206581
Choreotrichia	0	0	0.0115283	0.0517949	0.31818	0	0.553159	0.502054	4.74211	17.7347	2.99868	0
Hypotrichia	0	0	0	0	0	0	0	0	0	0	0.0320524	0
Oligotrichia	0.0825164	0	0	0	0.0950883	0	0.0131705	0.671579	1.19306	0.499935	4.48734	0
Sinophysis	0.247549	0.174607	0.015371	0.0239053	0.120689	0	1.24132	0.221686	1.12979	0.019478	0.712276	0.349309
Gymnodinium clade	1.22784	0	0	0.0239053	0	0	0.273287	2.92756	1.18703	0.285677	0.630364	0.777494
Gyrodinium	0	0	0	0	0	0	0	0.0228206	0.0210894	0.0259707	0	0
Suessiaceae	0.505	0	0	0.135464	0.149947	0	0.0592671	0.127144	0.57544	0.483703	0.23149	0.379357
Gonyaulacales	19.0118	32.3605	9.56846	1.51799	0.365724	43.9813	0.484014	13.0404	8.93589	5.50578	13.9891	84.1947
Peridiniales	0.0561112	0	0	0.0398422	0.14629	0.262314	1.34009	0.603117	0.0120511	0.0422023	0.188753	0
Thoracosphaeraceae	0.778955	0.145506	0.295892	0	0.713162	0	0.237068	0.0423812	0.0391661	0.0519413	0.0569821	0
Noctiluca scintillans	0	0	0.0115283	0	0	0	0	0	0	0	0	0
uncultured freshwater eukaryote	0	0.00831463	0	0	0.0402297	0	0	0	0	0	0	0
Ellobiopsis	0.0198039	0	0	0	0	0	0	0	0	0	0	0
Amoebophrya sp. 'Dinophysis'	0.00990197	0	0	0	0	0	0	0	0	0	0	0
Euduboscquella cachoni	0	0	0	0	0.00731449	0	0	0	0	0.0227243	0	0
uncultured marine eukaryote	0.211242	0	0	0	0.014629	0	0.0263409	0	0	0	0	0
Karlodinium veneficum	0	0.3409	0.0768551	0	0.113375	0.0356229	0	0	0	0	0	0
uncultured Duboscquella	0	0	0	0	0	0	0.4906	0	0	0	0	0
uncultured ciliate	0.0693138	0	0	0	0	0	0.286457	0	0	0	0	0
uncultured dinoflagellate	0.0858171	0	0	0	0	0	0.0954858	0	0	0	0	0
uncultured marine picoeukaryote	1.5282	0	0	0	0	0	0	0	0	0	0	0
eukaryote clone OLI11023	0	0	0	0	0	0	0.0197557	0	0	0	0	0
uncultured Rhizaria	0.389478	0	0	3.86868	0	0	16.2919	3.798	9.39986	0.204519	0.320524	0
uncultured syndiniales	0.0363072	0	0	0	0	0	0	0	0	0	0	0
uncultured marine alveolate	0	0	0	0	0	0	0	0	0	0.0129853	0	0
uncultured Banisveld eukaryote	0	0	0	0	0.014629	0	0	0	0	0	0	0
Massisteria marina	0	0	0	0.135464	0	0	0.0658523	0	0	0	0	0
Auranticordis	0	0	0	0	0.014629	0	0	0	0	0.0649266	0	0
NAMAKO-15	0	0	0	0	0	0	0	0.0228206	0	0	0	0
Pseudopirsonia	0	0	0	0	0	0	0.00987784	0.0130404	0.0180766	0.0616803	0	0
Uncultured Cercozoa	0	0	0	0.0119527	0	0	0	0	0	0.110375	0	0
Euglyphida	0	0	0	0	0	0	0.0296335	0.0228206	0	0.068173	0.00712276	0
Thaumatomonadida	0	0	0	0.0398422	0.00731449	0	0.0230483	0.00978027	0	0.0357096	0.0106841	0
Micrometopion nutans	0	0	0	0.00796844	0	0	0	0	0	0	0	0
Maullinia ectocarpi	0	0	0	0	0	0	0	0	0	0.0162317	0	0
Protaspidae	0.240948	0	0	0.143432	0	0	1.42241	5.82252	3.64546	1.20114	4.57281	0
Ventrifissuridae	0	0	0	0	0	0	0.0197557	0	0.0120511	0.0746656	0	0
Ebria	0	0	0	0	0.117032	0	0.042804	0.0326009	0.0210894	0.038956	0	0
Rotaliida	0	0	0	0	0	0	0	0	0	0.0162317	0	0
Labyrinthula sp. L72	0	0	0	0	0.00731449	0	0	0	0	0	0	0
Aplanochytrium sp. SC1-1	0.132026	0	0	0	0	0	0	0	0	0	0	0
uncultured labyrinthulid	0	0	0	0.0757002	0.00731449	0	0	0	0	0	0	0
Oblongichytrium sp. PBS05	0	0	0	0.322722	0	0	0	0	0	0.00973899	0	0
Thraustochytriidae sp. SEK 705	0.108922	0	0	0	0	0	0	0	0	0	0	0
Thraustochytriidae sp. SEK 706	0	0	0	1.3387	0	0	0	0	0	0	0	0
uncultured	0.0132026	0	0	0	0	0	0	0	0	0	0	0
Bacillariophyceae	0.326765	8.36036	0.284364	3.37464	0.493728	0	1.80106	0.0782422	0.476018	0.136346	0.20656	0.0563401
Mediophyceae	0.841667	1.48832	12.7234	13.0364	33.131	1.10431	2.7658	7.54385	18.9293	0.886249	14.1992	6.45282
Actinocyclus	0.171634	0.182922	0.0999116	0.227101	4.10343	0.278506	0	0	0.0331405	0.0551876	0	0
Corethrids	0	0	0	0.0557791	0	0	0	0	0	0	0	0
Coscinodiscus	1.33016	0.166293	1.65623	1.04785	23.3076	38.2687	0.15146	0.0130404	0	0.0908973	0	0
Rhizosolenids	0.0297059	0	0	0.0278896	0	0	0	0	0.027115	0	0	0
Pseudopedinella elastica	0	0	0	0	0	0	0	0	0	0.00649266	0	0
Nannochloropsis	0	0	0	0	0	0	0	0	0.135575	0	0	0
Chattonella	0	0	0	0	0	0	0	0	0	0.110375	0.0106841	0
MOCH-3	0	0	0	0	0.0329152	0	0	0	0	0	0	0
Unclassified	31.5807	5.45439	0.0537986	9.84501	16.6953	0.398329	40.8844	4.46306	5.09159	37.1088	13.0631	3.23768
