# Supplementary material for: Distribution and diversity of eukaryotic microalgae in Kuwait waters assessed using 18S rRNA gene sequencing
Source: PLoS One. 2021 Apr 26;16(4):e0250645. doi: 10.1371/journal.pone.0250645 (PMC8075240; doi:10.1371/journal.pone.0250645)
Supplement: S4 File — (XLS) [file pone.0250645.s017.xls]

## Sheet: Dinoflagellata_Genus_Count
Dinoflagellata genus	KS3	KS18	KW3	KW18	KSA	KSB	KWA	KWB	KS6	KSC	KW6	KWC
Alexandrium	2154	13	399	33	23	3	395	174	2463	12891	1267	9766
Gonyaulax	343	59	3558	102	0	93	1017	3725	4	27	1619	11881
Pyrophacus	4284	4200	0	0	319	0	185	0	20	402	0	0
Fragilidium	595	1467	3	0	0	4	0	0	0	219	2	0
Polykrikos	0	316	475	9	0	0	0	55	0	0	44	0
Protoceratium	17	0	17	0	0	0	15	3	0	0	78	769
Protoperidinium	0	0	185	213	0	0	0	47	0	35	4	0
Scrippsiella	10	184	0	0	0	97	0	0	77	0	0	0
Biecheleria	0	0	17	7	9	0	0	40	0	0	15	101
Symbiodinium	0	0	15	0	0	0	0	0	0	0	120	0
Islandinium	0	0	0	26	10	30	0	0	0	0	0	0
Pelagodinium	0	43	0	0	0	0	0	0	0	0	0	0
Chytriodinium	0	39	0	0	0	0	0	0	0	0	0	0
Heterocapsa	0	17	0	0	0	0	13	0	0	0	0	0
Diplosalis	0	0	0	25	0	0	0	0	0	0	0	0
Amphidiniopsis	0	0	0	24	0	0	0	0	0	0	0	0
Gymnodinium	0	0	0	0	0	0	0	0	0	0	20	0
Pyrodinium	0	0	0	0	0	0	0	20	0	0	0	0
Paragymnodinium	0	0	0	0	0	0	18	0	0	0	0	0
Lingulodinium	0	0	7	0	0	0	0	3	3	0	0	0
Posoniella	0	0	13	0	0	0	0	0	0	0	0	0
Archaeperidinium	0	0	0	11	0	0	0	0	0	0	0	0
Erythropsidinium	0	0	0	10	0	0	0	0	0	0	0	0
Azadinium	0	0	0	8	0	0	0	0	0	0	0	0
Herdmania	0	0	0	0	0	6	0	0	0	0	0	0
Pyrocystis	0	0	0	4	0	0	0	0	0	0	0	0
Neoceratium	0	3	0	0	0	0	0	0	0	0	0	0
Pyxidinopsis sp. HG-2017a	0	0	3	0	0	0	0	0	0	0	0	0
Unclassified	1600	1545	1215	789	169	2861	2261	2908	7	150	1053	992
Total count	9003	7886	5907	1261	530	3094	3904	6975	2574	13724	4222	23509

## Sheet: Dinoflagellata_Genus_Abundance
Dinoflagellata genus	KS3	KS18	KW3	KW18	KSA	KSB	KWA	KWB	KS6	KSC	KW6	KWC
Alexandrium	23.9254	0.164849	6.7547	2.61697	4.33962	0.0969619	10.1178	2.49462	95.6876	93.9303	30.0095	41.5415
Gonyaulax	3.80984	0.748161	60.2336	8.08882	0	3.00582	26.0502	53.405	0.1554	0.196736	38.3468	50.5381
Pyrophacus	47.5841	53.2589	0	0	60.1887	0	4.73873	0	0.777001	2.92918	0	0
Fragilidium	6.60891	18.6026	0.0507872	0	0	0.129282	0	0	0	1.59574	0.0473709	0
Polykrikos	0	4.0071	8.04131	0.713719	0	0	0	0.78853	0	0	1.04216	0
Protoceratium	0.188826	0	0.287794	0	0	0	0.384221	0.0430108	0	0	1.84747	3.27109
Protoperidinium	0	0	3.13188	16.8914	0	0	0	0.673835	0	0.255028	0.0947418	0
Scrippsiella	0.111074	2.33325	0	0	0	3.1351	0	0	2.99145	0	0	0
Biecheleria	0	0	0.287794	0.555115	1.69811	0	0	0.573477	0	0	0.355282	0.429623
Symbiodinium	0	0	0.253936	0	0	0	0	0	0	0	2.84225	0
Islandinium	0	0	0	2.06186	1.88679	0.969619	0	0	0	0	0	0
Pelagodinium	0	0.54527	0	0	0	0	0	0	0	0	0	0
Chytriodinium	0	0.494547	0	0	0	0	0	0	0	0	0	0
Heterocapsa	0	0.215572	0	0	0	0	0.332992	0	0	0	0	0
Diplosalis	0	0	0	1.98255	0	0	0	0	0	0	0	0
Amphidiniopsis	0	0	0	1.90325	0	0	0	0	0	0	0	0
Gymnodinium	0	0	0	0	0	0	0	0	0	0	0.473709	0
Pyrodinium	0	0	0	0	0	0	0	0.286738	0	0	0	0
Paragymnodinium	0	0	0	0	0	0	0.461066	0	0	0	0	0
Lingulodinium	0	0	0.118503	0	0	0	0	0.0430108	0.11655	0	0	0
Posoniella	0	0	0.220078	0	0	0	0	0	0	0	0	0
Archaeperidinium	0	0	0	0.872324	0	0	0	0	0	0	0	0
Erythropsidinium	0	0	0	0.793021	0	0	0	0	0	0	0	0
Azadinium	0	0	0	0.634417	0	0	0	0	0	0	0	0
Herdmania	0	0	0	0	0	0.193924	0	0	0	0	0	0
Pyrocystis	0	0	0	0.317209	0	0	0	0	0	0	0	0
Neoceratium	0	0.0380421	0	0	0	0	0	0	0	0	0	0
Pyxidinopsis sp. HG-2017a	0	0	0.0507872	0	0	0	0	0	0	0	0	0
Unclassified	17.7719	19.5917	20.5688	62.5694	31.8868	92.4693	57.915	41.6918	0.27195	1.09298	24.9408	4.21966

## Sheet: Dinoflagellata_Species_Count
Dinoflagellata species	KS3	KS18	KW3	KW18	KSA	KSB	KWA	KWB	KS6	KSC	KW6	KWC
Gonyaulax spinifera	5	0	144	24	0	0	231	14	0	0	916	11879
Alexandrium minutum	0	0	249	33	23	0	395	44	0	0	1049	8761
Pyrophacus steinii	4284	4200	0	0	319	0	185	0	20	402	0	0
Gonyaulax cochlea	236	0	3310	78	0	0	647	3669	0	0	690	2
Alexandrium margalefii	0	0	14	0	0	0	0	0	0	0	72	1005
Polykrikos geminatum	0	0	475	9	0	0	0	40	0	0	44	0
Protoperidinium pentagonum	0	0	170	85	0	0	0	35	0	35	0	0
Fragilidium sp. G02	23	119	3	0	0	0	0	0	0	0	0	0
Symbiodinium sp. B2	0	0	15	0	0	0	0	0	0	0	120	0
Protoperidinium leonis	0	0	2	128	0	0	0	0	0	0	0	0
Chytriodinium roseum	0	39	0	0	0	0	0	0	0	0	0	0
Gonyaulax verior	0	0	0	0	0	0	0	0	4	27	6	0
Qia lebouriae	0	0	0	25	0	0	0	0	0	0	0	0
Protoperidinium punctulatum	0	0	0	0	0	0	0	4	0	0	0	0
Protoperidinium monovelum	0	0	4	0	0	0	0	0	0	0	0	0
Protoperidinium conicum	0	0	9	0	0	0	0	6	0	0	4	0
Protoperidinium claudicans	0	0	0	0	0	0	0	2	0	0	0	0
Posoniella tricarinelloides	0	0	13	0	0	0	0	0	0	0	0	0
Herdmania litoralis	0	0	0	0	0	6	0	0	0	0	0	0
Dinophyceae sp. AS-2015	0	0	0	24	0	0	0	0	0	0	0	0
Azadinium polongum	0	0	0	8	0	0	0	0	0	0	0	0
Alexandrium leei	3	0	0	0	0	0	0	0	0	0	0	0
Unclassified	1992	2074	1459	907	178	2962	2298	3290	46	8184	1609	1186
Total count	6543	6432	5867	1321	520	2968	3756	7104	70	8648	4510	22833

## Sheet: Dinoflagellata_Species_Abund
Dinoflagellata species	KS3	KS18	KW3	KW18	KSA	KSB	KWA	KWB	KS6	KSC	KW6	KWC
Gonyaulax spinifera	0.0764175	0	2.45441	1.81681	0	0	6.15016	0.197072	0	0	20.3104	52.0256
Alexandrium minutum	0	0	4.24408	2.49811	4.42308	0	10.5165	0.619369	0	0	23.2594	38.3699
Pyrophacus steinii	65.4746	65.2985	0	0	61.3462	0	4.92545	0	28.5714	4.64847	0	0
Gonyaulax cochlea	3.60691	0	56.4172	5.90462	0	0	17.2258	51.647	0	0	15.2993	0.00875925
Alexandrium margalefii	0	0	0.238623	0	0	0	0	0	0	0	1.59645	4.40152
Polykrikos geminatum	0	0	8.09613	0.681302	0	0	0	0.563063	0	0	0.97561	0
Protoperidinium pentagonum	0	0	2.89756	6.43452	0	0	0	0.49268	0	0.404718	0	0
Fragilidium sp. G02	0.351521	1.85012	0.0511335	0	0	0	0	0	0	0	0	0
Symbiodinium sp. B2	0	0	0.255667	0	0	0	0	0	0	0	2.66075	0
Protoperidinium leonis	0	0	0.034089	9.68963	0	0	0	0	0	0	0	0
Chytriodinium roseum	0	0.606343	0	0	0	0	0	0	0	0	0	0
Gonyaulax verior	0	0	0	0	0	0	0	0	5.71429	0.312211	0.133038	0
Qia lebouriae	0	0	0	1.89251	0	0	0	0	0	0	0	0
Protoperidinium punctulatum	0	0	0	0	0	0	0	0.0563063	0	0	0	0
Protoperidinium monovelum	0	0	0.0681779	0	0	0	0	0	0	0	0	0
Protoperidinium conicum	0	0	0.1534	0	0	0	0	0.0844595	0	0	0.0886918	0
Protoperidinium claudicans	0	0	0	0	0	0	0	0.0281532	0	0	0	0
Posoniella tricarinelloides	0	0	0.221578	0	0	0	0	0	0	0	0	0
Herdmania litoralis	0	0	0	0	0	0.202156	0	0	0	0	0	0
Dinophyceae sp. AS-2015	0	0	0	1.81681	0	0	0	0	0	0	0	0
Azadinium polongum	0	0	0	0.605602	0	0	0	0	0	0	0	0
Alexandrium leei	0.0458505	0	0	0	0	0	0	0	0	0	0	0
Unclassified	30.4448	32.245	24.8679	68.6601	34.2308	99.7978	61.1821	46.3119	65.7143	94.6346	35.6763	5.19424
