# Supplementary material for: Distribution and diversity of eukaryotic microalgae in Kuwait waters assessed using 18S rRNA gene sequencing
Source: PLoS One. 2021 Apr 26;16(4):e0250645. doi: 10.1371/journal.pone.0250645 (PMC8075240; doi:10.1371/journal.pone.0250645)
Supplement: S5 File — (XLS) [file pone.0250645.s018.xls]

## Sheet: HighVsModerate_Genus
Dinoflagellata_Genus	logFC	PValue	FDR
Paragymnodinium	-8.68118	0.000168273	0.00260881
Herdmania	-7.45504	0.000237616	0.00260881
Pyrodinium	-10.7633	0.000279515	0.00260881
Islandinium	-10.4481	0.000380164	0.00266115
Heterocapsa	-6.82955	0.00165108	0.00924605
Alexandrium	4.83789	0.00405889	0.0174604
Biecheleria	-7.84323	0.0043651	0.0174604

## Sheet: LowVsHigh_Genus
Dinoflagellata_Genus	logFC	PValue	FDR
Amphidiniopsis	11.7612	0.000133012	0.000720657
Archaeperidinium	8.57425	0.000209505	0.000720657
Azadinium	8.11525	0.000221728	0.000720657
Islandinium	11.0793	0.000231563	0.000720657
Posoniella	9.62061	0.000237492	0.000720657
Pelagodinium	9.43382	0.000251094	0.000720657
Diplosalis	10.7556	0.000281703	0.000720657
Chytriodinium	9.8221	0.000286912	0.000720657
Erythropsidinium	10.4693	0.000301137	0.000720657
Pyxidinopsis sp. HG-2017a	6.70757	0.000313278	0.000720657
Heterocapsa	8.63553	0.000313627	0.000720657
Pyrocystis	7.11462	0.000314527	0.000720657
Neoceratium	6.46605	0.000334591	0.000720657
Pyrophacus	1.84145	0.00041326	0.000826521
Alexandrium	-4.6213	0.00552978	0.0103223
Biecheleria	6.14591	0.0171808	0.0300664
Symbiodinium	-5.27303	0.0281109	0.0463003

## Sheet: LowVsModerate_Genus
Dinoflagellata_Genus	logFC	PValue	FDR
Pyrodinium	-10.7633	0.00139716	0.0127906
Amphidiniopsis	11.7612	0.00144449	0.0127906
Paragymnodinium	-8.68118	0.0016242	0.0127906
Diplosalis	10.7556	0.0030961	0.0127906
Herdmania	-7.45504	0.00334276	0.0127906
Erythropsidinium	10.4693	0.00348468	0.0127906
Posoniella	9.62061	0.00375873	0.0127906
Chytriodinium	9.8221	0.00399663	0.0127906
Pelagodinium	9.43382	0.00411126	0.0127906
Archaeperidinium	8.57425	0.00495774	0.0138817
Azadinium	8.11525	0.00614669	0.0156461
Pyrocystis	7.11462	0.0236143	0.0551001
Symbiodinium	8.54002	0.0270193	0.0581954
Neoceratium	6.46605	0.0499823	0.0933003
Pyxidinopsis sp. HG-2017a	6.70757	0.0499823	0.0933003

## Sheet: SummerVsWinter_Genus
Dinoflagellata_Genus	logFC	PValue	FDR
Scrippsiella	12.5407	4.45131e-06	0.000124637
Pelagodinium	8.89516	5.02719e-05	0.000450582
Chytriodinium	9.27584	6.88749e-05	0.000450582
Neoceratium	5.99693	7.87398e-05	0.000450582
Fragilidium	8.06961	8.04611e-05	0.000450582
Herdmania	6.81574	0.000104793	0.000489032
Pyrophacus	3.30691	0.000248567	0.000994268
Alexandrium	4.21959	0.00153943	0.00538802
Gonyaulax	-4.01613	0.00369166	0.0114852
Biecheleria	-3.5972	0.0372874	0.104405

## Sheet: LowVsHigh_Species
Dinoflagellata_Species	logFC	PValue	FDR
Posoniella tricarinelloides	5.68891	6.7609e-05	0.000733752
Protoperidinium monovelum	4.2473	9.18456e-05	0.000733752
Fragilidium sp. G02	11.9731	0.000128849	0.000733752
Protoperidinium leonis	11.9626	0.00013341	0.000733752
Qia lebouriae	11.2697	0.000174745	0.000768879
Azadinium polongum	10.0665	0.000283742	0.00104039
Alexandrium leei	8.60462	0.000391937	0.0012318
Chytriodinium roseum	8.38988	0.000577135	0.00145417
Dinophyceae sp. AS-2015	8.30591	0.000594889	0.00145417
Pyrophacus steinii	3.88915	0.00177635	0.00390798
Symbiodinium sp. B2	-5.05346	0.0202239	0.0404478

## Sheet: LowVsModerate_Species
Dinoflagellata_Species	logFC	PValue	FDR
Herdmania litoralis	-12.9895	0.000125053	0.00275117
Fragilidium sp. G02	11.9731	0.00144356	0.00989334
Protoperidinium leonis	11.9626	0.00148199	0.00989334
Qia lebouriae	11.2697	0.00200346	0.00989334
Protoperidinium punctulatum	-5.15231	0.00224849	0.00989334
Chytriodinium roseum	8.38988	0.00842934	0.0242352
Posoniella tricarinelloides	5.68891	0.00869922	0.0242352
Dinophyceae sp. AS-2015	8.30591	0.00881279	0.0242352
Azadinium polongum	10.0665	0.0184127	0.0450088
Protoperidinium claudicans	-4.25863	0.0267793	0.0589144
Pyrophacus steinii	5.45464	0.0474093	0.0948185

## Sheet: ModerateVsHigh_Species
Dinoflagellata_Species	logFC	PValue	FDR
Herdmania litoralis	12.9895	1.43609e-05	0.00031594
Protoperidinium punctulatum	5.15231	4.99057e-05	0.000548963
Protoperidinium claudicans	4.25863	8.38479e-05	0.000614885
Alexandrium margalefii	-7.87387	0.00883943	0.0486169
Symbiodinium sp. B2	-10.0188	0.0447834	0.197047

## Sheet: SummerVsWinter_Species
Dinoflagellata_Species	logFC	PValue	FDR
Herdmania litoralis	12.3049	3.23862e-08	7.12495e-07
Alexandrium leei	8.48343	5.96352e-06	5.67468e-05
Pyrophacus steinii	7.43259	8.00698e-06	5.67468e-05
Chytriodinium roseum	8.24325	1.03176e-05	5.67468e-05
Fragilidium sp. G02	7.52784	0.000452575	0.00199133
Gonyaulax verior	6.42776	0.000606498	0.00222382
Polykrikos geminatum	-10.9161	0.000821885	0.00258307
Alexandrium minutum	-3.43148	0.00447062	0.0122942
Alexandrium margalefii	-7.14894	0.00764102	0.018678
Symbiodinium sp. B2	-9.28591	0.0265853	0.0584876
Protoperidinium leonis	-11.3628	0.0295477	0.0590955
Gonyaulax spinifera	-2.80648	0.0487767	0.0894239
