# Supplementary material for: Distribution and diversity of eukaryotic microalgae in Kuwait waters assessed using 18S rRNA gene sequencing
Source: PLoS One. 2021 Apr 26;16(4):e0250645. doi: 10.1371/journal.pone.0250645 (PMC8075240; doi:10.1371/journal.pone.0250645)
Supplement: S6 File — (XLS) [file pone.0250645.s019.xls]

## Sheet: Diatom_Genus_Count
Diatom genus	KS3	KS18	KW3	KW18	KSA	KSB	KWA	KWB	KS6	KSC	KW6	KWC
Coscinodiscus	40	403	4	46	263	6373	28	0	431	11817	0	0
Cyclotella	304	133	1662	146	51	2412	96	3665	2923	292	1428	1550
Thalassiosira	54	61	629	604	1171	4995	163	180	238	0	4680	11
Navicula	1960	19	0	503	319	8	28	0	53	0	0	12
Lithodesmium	0	0	0	0	1063	20	0	0	0	0	0	0
Planktoniella	0	0	23	20	0	308	0	12	0	0	19	0
Meuniera	0	74	24	0	0	4	0	58	0	0	94	0
Skeletonema	0	0	0	0	232	3	10	0	0	0	0	0
Nitzschia	0	3	0	3	220	0	0	0	0	0	0	0
Minutocellus	0	0	0	0	35	91	0	0	0	49	0	0
Psammodictyon	0	0	0	0	42	38	0	0	0	0	0	0
Arcocellulus	0	21	0	16	0	0	0	0	33	0	4	0
Hemiaulus	0	0	0	0	0	0	0	0	0	0	73	0
Pleurosigma	35	0	0	0	0	20	2	0	0	0	6	3
Fragilariopsis	0	0	0	0	28	0	0	0	2	0	0	0
Campylosira	0	0	0	0	0	26	0	0	0	0	0	0
Amphora	0	0	0	0	21	0	0	0	0	0	0	0
Odontella	0	13	0	0	0	7	0	0	0	0	0	0
Corethron	0	0	0	0	14	0	0	0	0	0	0	0
Guinardia	0	0	0	0	7	0	0	0	0	0	5	0
Hyalosira sp. CCMP469	0	0	0	0	0	11	0	0	0	0	0	0
Rhizosolenia	0	6	0	0	0	0	0	0	0	0	4	0
Campylodiscus	0	0	0	0	0	0	6	0	0	0	0	0
Proboscia	0	3	0	0	0	0	0	0	0	0	0	0
Unclassified	66	82	0	95	1076	3058	45	130	305	115	148	157
Total count	2459	818	2342	1433	4542	17374	378	4045	3985	12273	6461	1733

## Sheet: Diatom_Genus_Abundance
Diatom genus	KS3	KS18	KW3	KW18	KSA	KSB	KWA	KWB	KS6	KSC	KW6	KWC
Coscinodiscus	1.62668	49.2665	0.170794	3.21005	5.7904	36.6812	7.40741	0	10.8156	96.2845	0	0
Cyclotella	12.3627	16.2592	70.965	10.1884	1.12285	13.8828	25.3968	90.6057	73.3501	2.37921	22.1018	89.4403
Thalassiosira	2.19601	7.45721	26.8574	42.1493	25.7816	28.7499	43.1217	4.44994	5.9724	0	72.4346	0.634737
Navicula	79.7072	2.32274	0	35.1012	7.02334	0.0460458	7.40741	0	1.32999	0	0	0.692441
Lithodesmium	0	0	0	0	23.4038	0.115115	0	0	0	0	0	0
Planktoniella	0	0	0.982067	1.39567	0	1.77276	0	0.296663	0	0	0.294072	0
Meuniera	0	9.04645	1.02477	0	0	0.0230229	0	1.43387	0	0	1.45488	0
Skeletonema	0	0	0	0	5.10788	0.0172672	2.6455	0	0	0	0	0
Nitzschia	0	0.366748	0	0.209351	4.84368	0	0	0	0	0	0	0
Minutocellus	0	0	0	0	0.770586	0.523771	0	0	0	0.39925	0	0
Psammodictyon	0	0	0	0	0.924703	0.218718	0	0	0	0	0	0
Arcocellulus	0	2.56724	0	1.11654	0	0	0	0	0.828105	0	0.0619099	0
Hemiaulus	0	0	0	0	0	0	0	0	0	0	1.12986	0
Pleurosigma	1.42334	0	0	0	0	0.115115	0.529101	0	0	0	0.0928649	0.17311
Fragilariopsis	0	0	0	0	0.616469	0	0	0	0.0501882	0	0	0
Campylosira	0	0	0	0	0	0.149649	0	0	0	0	0	0
Amphora	0	0	0	0	0.462351	0	0	0	0	0	0	0
Odontella	0	1.58924	0	0	0	0.0402901	0	0	0	0	0	0
Corethron	0	0	0	0	0.308234	0	0	0	0	0	0	0
Guinardia	0	0	0	0	0.154117	0	0	0	0	0	0.0773874	0
Hyalosira sp. CCMP469	0	0	0	0	0	0.063313	0	0	0	0	0	0
Rhizosolenia	0	0.733496	0	0	0	0	0	0	0	0	0.0619099	0
Campylodiscus	0	0	0	0	0	0	1.5873	0	0	0	0	0
Proboscia	0	0.366748	0	0	0	0	0	0	0	0	0	0
Unclassified	2.68402	10.0244	0	6.62945	23.69	17.601	11.9048	3.21384	7.6537	0.937016	2.29067	9.05943

## Sheet: Diatom_Species_Count
Diatom species	KS3	KS18	KW3	KW18	KSA	KSB	KWA	KWB	KS6	KSC	KW6	KWC
Coscinodiscus sp. 1 MPA-2013	31	403	4	0	8	5693	0	0	288	11746	0	0
Thalassiosira hendeyi	0	0	549	6	628	32	43	54	99	0	4438	0
Thalassiosira lundiana	0	46	18	0	163	3621	0	67	0	0	22	11
Porosira pseudodenticulata	0	0	0	0	535	3	0	0	8	0	0	0
Planktoniella sol	0	0	23	20	0	308	0	12	0	0	19	0
Thalassiosira mala	0	0	0	380	0	0	0	0	0	0	0	0
Coscinodiscus jonesianus	0	0	0	0	223	30	22	0	0	0	0	0
Meuniera membranacea	0	74	24	0	0	4	0	58	0	0	94	0
Skeletonema ardens	0	0	0	0	232	3	10	0	0	0	0	0
Thalassiosira angulata	0	0	0	0	0	189	0	0	0	0	0	0
Minutocellus polymorphus	0	0	0	0	35	91	0	0	0	49	0	0
Coscinodiscus granii	3	0	0	46	0	0	0	0	0	42	0	0
Hemiaulus sinensis	0	0	0	0	0	0	0	0	0	0	73	0
Campylosira cymbelliformis	0	0	0	0	0	26	0	0	0	0	0	0
Hyalosira sp. CCMP469	0	0	0	0	0	11	0	0	0	0	0	0
Petrodictyon gemma	0	0	0	0	0	0	6	0	0	0	0	0
Unclassified	2419	295	1724	981	2686	6713	291	3854	3447	407	1815	1722
Total count	2453	818	2342	1433	4510	16724	372	4045	3842	12244	6461	1733

## Sheet: Diatom_Species_Abund
Diatom species	KS3	KS18	KW3	KW18	KSA	KSB	KWA	KWB	KS6	KSC	KW6	KWC
Coscinodiscus sp. 1 MPA-2013	1.26376	49.2665	0.170794	0	0.177384	34.0409	0	0	7.4961	95.9327	0	0
Thalassiosira hendeyi	0	0	23.4415	0.418702	13.9246	0.191342	11.5591	1.33498	2.57678	0	68.6891	0
Thalassiosira lundiana	0	5.62347	0.768574	0	3.61419	21.6515	0	1.65637	0	0	0.340505	0.634737
Porosira pseudodenticulata	0	0	0	0	11.8625	0.0179383	0	0	0.208225	0	0	0
Planktoniella sol	0	0	0.982067	1.39567	0	1.84166	0	0.296663	0	0	0.294072	0
Thalassiosira mala	0	0	0	26.5178	0	0	0	0	0	0	0	0
Coscinodiscus jonesianus	0	0	0	0	4.94457	0.179383	5.91398	0	0	0	0	0
Meuniera membranacea	0	9.04645	1.02477	0	0	0.0239177	0	1.43387	0	0	1.45488	0
Skeletonema ardens	0	0	0	0	5.14412	0.0179383	2.68817	0	0	0	0	0
Thalassiosira angulata	0	0	0	0	0	1.13011	0	0	0	0	0	0
Minutocellus polymorphus	0	0	0	0	0.776053	0.544128	0	0	0	0.400196	0	0
Coscinodiscus granii	0.122299	0	0	3.21005	0	0	0	0	0	0.343025	0	0
Hemiaulus sinensis	0	0	0	0	0	0	0	0	0	0	1.12986	0
Campylosira cymbelliformis	0	0	0	0	0	0.155465	0	0	0	0	0	0
Hyalosira sp. CCMP469	0	0	0	0	0	0.0657737	0	0	0	0	0	0
Petrodictyon gemma	0	0	0	0	0	0	1.6129	0	0	0	0	0
Unclassified	98.6139	36.0636	73.6123	68.4578	59.5565	40.1399	78.2258	95.2781	89.7189	3.32408	28.0916	99.3653
