# Supplementary material for: Distribution and diversity of eukaryotic microalgae in Kuwait waters assessed using 18S rRNA gene sequencing
Source: PLoS One. 2021 Apr 26;16(4):e0250645. doi: 10.1371/journal.pone.0250645 (PMC8075240; doi:10.1371/journal.pone.0250645)
Supplement: S7 File — (XLS) [file pone.0250645.s020.xls]

## Sheet: LowVsModerate_DiatomGenus
DiatomGenus	logFC	PValue	FDR
Arcocellulus	8.59197	9.31515e-05	0.00160067
Lithodesmium	-10.9212	0.000133389	0.00160067
Rhizosolenia	6.3643	0.000317224	0.00253779
Skeletonema	-8.99119	0.000435855	0.00261513
Minutocellus	-6.68853	0.000564816	0.00271112
Psammodictyon	-6.55796	0.000678965	0.00271586
Fragilariopsis	-5.73231	0.00271178	0.00929753
Proboscia	3.15001	0.00325175	0.00975526
Amphora	-5.30727	0.0038266	0.0102043
Corethron	-4.75275	0.00685985	0.0164636
Campylosira	-3.63939	0.010726	0.0234022
Navicula	3.76395	0.0126218	0.0252435
Nitzschia	-4.56532	0.0256783	0.0455915
Hyalosira sp. CCMP469	-2.71719	0.026595	0.0455915
Meuniera	4.40751	0.0370801	0.0593282

## Sheet: LowVsHigh_DiatomGenus
DiatomGenus	logFC	PValue	FDR
Navicula	7.19254	7.7022e-05	0.00184853
Odontella	5.05981	0.00026657	0.00319884
Proboscia	3.15001	0.000960369	0.00768295
Hemiaulus	-5.65055	0.00294382	0.0145204
Nitzschia	4.08281	0.00302509	0.0145204
Pleurosigma	5.26831	0.0052021	0.0208084
Rhizosolenia	4.39166	0.0151139	0.0461032
Minutocellus	-3.78816	0.0153677	0.0461032
Arcocellulus	4.27686	0.0300214	0.0800571
Planktoniella	3.56578	0.0486543	0.11677

## Sheet: ModerateVsHigh_DiatomGenus
DiatomGenus	logFC	PValue	FDR
Lithodesmium	10.9212	1.20901e-05	0.000250196
Nitzschia	8.64813	3.16079e-05	0.000250196
Psammodictyon	6.55796	3.18482e-05	0.000250196
Skeletonema	8.99119	4.16993e-05	0.000250196
Amphora	5.30727	0.000222373	0.000969905
Corethron	4.75275	0.000242476	0.000969905
Campylosira	3.63939	0.000440909	0.00151169
Hemiaulus	-5.65055	0.000695922	0.00208777
Campylodiscus	5.61245	0.000829809	0.00221282
Hyalosira sp. CCMP469	2.71719	0.00125495	0.00301189
Arcocellulus	-4.31511	0.00578557	0.0126231
Fragilariopsis	4.69601	0.00683838	0.0136768
Odontella	2.09847	0.0101861	0.0188051
Navicula	3.42859	0.0218851	0.0375173
Rhizosolenia	-1.97264	0.045271	0.0682913
Planktoniella	3.61445	0.0455275	0.0682913

## Sheet: SummerVsWinter_DiatomGenus
DiatomGenus	logFC	PValue	FDR
Lithodesmium	10.3354	2.2059e-07	5.29416e-06
Psammodictyon	5.97173	7.07919e-06	5.91682e-05
Minutocellus	6.26842	7.39603e-06	5.91682e-05
Fragilariopsis	5.17449	7.6718e-05	0.000401101
Hemiaulus	-5.1207	9.53948e-05	0.000401101
Corethron	4.17317	0.000114747	0.000401101
Odontella	4.57202	0.000130618	0.000401101
Amphora	4.72337	0.0001337	0.000401101
Campylosira	3.08954	0.000235188	0.000627167
Coscinodiscus	4.11828	0.000643927	0.00154542
Hyalosira sp. CCMP469	2.21932	0.000804629	0.00175555
Nitzschia	5.48758	0.0026535	0.005307
Campylodiscus	-5.02453	0.00334788	0.00618071
Proboscia	2.52949	0.0450321	0.0771979

## Sheet: LowVsModerate_DiatomSpecies
DiatomSpecies	logFC	PValue	FDR
Coscinodiscus granii	8.43009	3.01064e-05	0.000481702
Thalassiosira mala	10.626	0.000134873	0.000984075
Minutocellus polymorphus	-7.01243	0.00019671	0.000984075
Coscinodiscus jonesianus	-10.713	0.000297506	0.000984075
Porosira pseudodenticulata	-10.5951	0.000334496	0.000984075
Skeletonema ardens	-10.1894	0.000369028	0.000984075
Thalassiosira angulata	-5.65159	0.000698455	0.00159647
Campylosira cymbelliformis	-3.38622	0.00659063	0.0131813
Hyalosira sp. CCMP469	-2.3184	0.0252933	0.0448993
Thalassiosira lundiana	-4.65515	0.028062	0.0448993
Petrodictyon gemma	-8.04958	0.0425084	0.0618304

## Sheet: LowVsHigh_DiatomSpecies
DiatomSpecies	logFC	PValue	FDR
Thalassiosira mala	10.626	0.000142287	0.0022766
Hemiaulus sinensis	-5.39985	0.00103293	0.00826347
Coscinodiscus granii	4.83167	0.0088116	0.0469952
Minutocellus polymorphus	-3.98477	0.0120519	0.0482077
Planktoniella sol	3.67912	0.0316161	0.101172

## Sheet: ModerateVsHigh_DiatomSpecies
DiatomSpecies	logFC	PValue	FDR
Thalassiosira angulata	5.65159	5.39925e-05	0.000829567
Coscinodiscus jonesianus	10.713	0.000138082	0.000829567
Skeletonema ardens	10.1894	0.000155544	0.000829567
Hemiaulus sinensis	-5.39985	0.000240005	0.000960019
Campylosira cymbelliformis	3.38622	0.000311017	0.000995254
Petrodictyon gemma	8.04958	0.0006103	0.00162747
Hyalosira sp. CCMP469	2.3184	0.0015303	0.00349783
Coscinodiscus granii	-3.59843	0.0119485	0.023897
Thalassiosira lundiana	6.00677	0.013888	0.0246898
Minutocellus polymorphus	3.02766	0.0486598	0.0778557

## Sheet: SummerVsWinter_DiatomSpecies
DiatomSpecies	logFC	PValue	FDR
Coscinodiscus sp. 1 MPA-2013	8.6688	3.14409e-08	5.03055e-07
Minutocellus polymorphus	6.55774	4.954e-06	3.25378e-05
Hemiaulus sinensis	-4.81485	6.27768e-06	3.25378e-05
Thalassiosira mala	-10.2001	8.13446e-06	3.25378e-05
Porosira pseudodenticulata	10.123	4.9248e-05	0.000157594
Thalassiosira angulata	5.0877	7.92473e-05	0.000193093
Petrodictyon gemma	-7.66767	8.4478e-05	0.000193093
Campylosira cymbelliformis	2.82561	0.00165939	0.00331877
Hyalosira sp. CCMP469	1.78494	0.00932204	0.0165725
Meuniera membranacea	-3.18094	0.0441979	0.0707167
